# Supplementary material for: Proteomic characterization of primary cultured myocytes in a fish model at different myogenesis stages
Source: Sci Rep. 2019 Oct 1;9:14126. doi: 10.1038/s41598-019-50651-w (PMC6773717; doi:10.1038/s41598-019-50651-w)
Supplement: Supplementary file 2 — Dataset 1 [file 41598_2019_50651_MOESM2_ESM.xlsx]

## Sheet: Table S5.RawDataSpots
Title: Proteomic characterization of primary cultured myocytes in a fish model at different myogenesis stages.
Authors: A. F. Millan-Cubillo, M. Martin-Perez, A. Ibarz, J. Fernandez-Borras, J. Gutiérrez and J. Blasco
Table S5. Raw Data Spots
Master	C3D4	C2D4	C1D4	C4D4	C5D4	C4D8	C5D8	C3D8	C2D8	C1D8	C3D12	C4D12	C2D12	C1D12	C5D12
1	0.7125	0.1155	0.7974	0.7012	0.737	0.5777	0.7879	0.3499	0.6001	2.0654	0.0095	0.0168	0.004	0.0061	0.0092
2	4.0233	1.2921	6.2852	3.7246	4.6777	3.833	3.3266	10.6387	8.1459	8.3988	0.0014	0.0096	0.0094	0.006	0.0095
3	1.33	1.0196	1.5284	1.9473	1.6019	1.8496	1.9459	3.6313	2.4234	3.3924	0.0205	0.0179	0.0102	0.0264	0.0153
4	0.1923	0.5148	0.3115	0.689	0.3976	0.2449	0.1916	0.3768	0.6064	0.3563	0.0088	0.0125	0.0063	0.0111	0.009
5	0.0898	0.0387	0.0344	0.0254	0.0498	0.1232	0.1579	0.3158	0.4369	0.4081	0.021	0.0155	0.0178	0.014	0.0244
6	0.0222	0.0287	0.0055	0.0033	0.0103	0.0137	0.0156	0.0256	0.0147	0.0199	0.0063	0.0053	0.0049	0.0039	0.0048
7	0.6225	0.4726	0.1524	0.303	0.3593	0.5324	0.2615	0.6037	0.3725	0.5909	0.0124	0.0154	0.0248	0.0129	0.0224
8	0.4522	0.5472	0.2042	0.1529	0.2698	0.2359	0.4829	0.542	0.2925	0.6678	0.2286	0.3489	0.2576	0.2896	0.2397
9	0.4603	0.9254	0.9832	0.366	0.6032	0.7978	0.7906	0.6367	0.5426	0.651	0.0075	0.0075	0.0098	0.0093	0.008
10	0.9995	0.3766	0.0453	0.0738	0.3729	0.8358	1.1653	0.2762	0.156	0.311	0.0123	0.0252	0.0252	0.0236	0.0201
11	0.1438	0.1586	0.3056	0.0417	0.1637	0.1136	0.0281	0.0573	0.0301	0.0567	0.0046	0.0037	0.0047	0.0039	0.0053
12	0.0174	0.0146	0.0038	0.0067	0.0093	0.0045	0.0048	0.0169	0.0155	0.0204	0.8477	1.5816	1.462	1.4461	1.491
13	0.3283	0.4644	0.4052	0.0886	0.274	0.0255	0.0644	0.1026	0.0323	0.0204	0.026	0.0314	0.0213	0.026	0.0424
14	0.1831	0.1108	0.3085	0.081	0.1909	0.1942	0.1933	0.168	0.0854	0.0912	0.0186	0.0356	0.015	0.0175	0.0433
15	0.2453	0.1846	0.6085	0.18	0.3446	0.3862	0.6376	0.1873	0.1636	0.1936	0.0071	0.0072	0.01	0.0111	0.0106
16	0.2485	0.2472	0.1818	0.0578	0.1627	0.282	0.3181	0.0364	0.0566	0.0309	0.0114	0.013	0.0156	0.0071	0.0141
17	0.6449	0.5338	1.1521	0.8257	0.8742	1.3137	1.1486	0.82	0.7247	0.7575	0.0071	0.0163	0.0125	0.0169	0.0079
18	0.1663	0.2214	0.3008	0.0496	0.1722	0.2303	0.079	0.1134	0.1511	0.1444	0.0154	0.0183	0.0154	0.0236	0.0155
19	1.6433	0.6885	1.6344	0.6824	1.32	1.1556	0.4203	2.2853	1.8818	2.7463	0.0079	0.0183	0.0078	0.0064	0.0101
20	0.1966	0.241	0.3039	0.164	0.2215	0.3081	0.205	0.5289	0.5785	0.1894	0.1781	0.1349	0.1676	0.1664	0.1718
21	0.1111	0.2652	0.1012	0.0661	0.0928	0.3294	0.1498	0.2059	0.2928	0.2049	0.033	0.0051	0.0152	0.0103	0.0202
22	0.0247	0.0086	0.0303	0.0015	0.0188	0.04	0.0452	0.042	0.0313	0.0386	0.6752	0.0828	0.7487	0.0578	0.449
23	0.1189	0.0982	0.2056	0.0056	0.1101	0.0914	0.0997	0.0389	0.0548	0.0525	0.0373	0.0261	0.032	0.0351	0.0472
24	0.1248	0.0786	0.0939	0.0129	0.0772	0.2623	0.2426	0.1028	0.0608	0.043	0.2303	0.4035	0.1581	0.2829	0.2573
25	0.1148	0.1181	0.1147	0.0094	0.0796	0.1156	0.1456	0.0484	0.0431	0.0214	0.0045	0.0055	0.0085	0.0034	0.0119
26	0.1224	0.091	0.1067	0.039	0.0893	0.1141	0.1442	0.0834	0.0645	0.053	0.0325	0.0222	0.0185	0.0085	0.0212
27	0.031	0.0201	0.029	0.0317	0.0306	0.0277	0.0622	0.0332	0.0206	0.0214	0.3309	0.2856	0.229	0.3524	0.2587
28	0.0547	0.1355	0.0926	0.0299	0.0591	0.1181	0.1347	0.0691	0.0493	0.0682	0.0116	0.0147	0.0049	0.0166	0.0084
29	0.0957	0.0912	0.1392	0.0922	0.109	0.1221	0.48	0.1309	0.0982	0.1494	0.0543	0.0361	0.0714	0.0162	0.0782
30	0.1732	0.187	0.1955	0.1073	0.1587	0.2173	0.132	0.2258	0.1783	0.2424	0.0526	0.0497	0.0388	0.0146	0.0612
31	0.8793	0.621	0.3211	0.2418	0.4808	0.3958	0.5971	0.5432	0.4437	0.2499	0.0129	0.0075	0.019	0.0064	0.0199
32	0.076	0.1072	0.0344	0.0254	0.0453	0.2032	0.2127	0.1496	0.0724	0.0798	0.0259	0.0158	0.017	0.0118	0.0171
33	0.0403	0.1291	0.0225	0.0082	0.0237	0.1154	0.16	0.0997	0.0558	0.0341	0.0353	0.0274	0.0166	0.0282	0.0449
34	1.0437	0.7535	1.1466	0.3066	0.8323	1.0713	0.9324	0.9078	0.902	1.0208	0.0233	0.0386	0.0183	0.0274	0.0287
35	1.2862	1.071	0.8377	0.6233	0.9158	0.8188	0.4185	1.1946	0.674	1.2366	0.0018	0.0038	0.0042	0.0037	0.0023
36	0.143	0.0748	0.0937	0.172	0.1362	0.1672	0.1508	0.1048	0.1361	0.2325	0.01	0.0225	0.0159	0.0239	0.0184
37	0.0601	0.1814	0.0145	0.0416	0.0387	0.0648	0.0567	0.0745	0.0531	0.0923	0.0171	0.0378	0.033	0.029	0.0247
38	0.1017	0.0681	0.2112	0.1881	0.167	0.1345	0.0982	0.2372	0.255	0.0628	0.1474	0.1361	0.1001	0.1252	0.1643
39	0.0663	0.0936	0.0487	0.0528	0.0559	0.0739	0.0847	0.0477	0.0479	0.0098	0.0416	0.0083	0.015	0.0106	0.0153
40	0.0391	0.03	0.055	0.0316	0.0419	0.0575	0.0287	0.0302	0.0737	0.0268	0.0648	0.0634	0.0753	0.0544	0.1216
41	0.1255	0.1744	0.3815	0.2739	0.2603	0.194	0.311	0.2958	0.51	0.1857	0.0829	0.0563	0.052	0.0457	0.0446
42	0.1526	0.1261	0.2844	0.227	0.2213	0.1942	0.2282	0.3282	0.5273	0.1609	0.2541	0.1803	0.2619	0.131	0.3183
43	0.587	0.4149	0.5698	0.1672	0.4414	0.4345	0.4664	0.1475	0.1415	0.1643	0.0097	0.0088	0.0064	0.0142	0.0051
44	0.2396	0.247	0.2274	0.0415	0.1695	0.2841	0.2801	0.2201	0.1612	0.2124	0.332	0.2434	0.3474	0.3446	0.6796
45	0.0685	0.052	0.1069	0.1085	0.0947	0.0865	0.066	0.1214	0.1309	0.0429	0.0156	0.0207	0.0194	0.037	0.0329
46	0.1897	0.0999	0.095	0.0299	0.1049	0.3336	0.4569	0.0306	0.0585	0.0205	0.0223	0.0244	0.0185	0.0323	0.0239
47	0.2255	0.9598	0.3104	0.6659	0.4006	0.3302	0.2673	0.9524	1.0063	0.7151	0.0466	0.074	0.0304	0.0489	0.0332
48	1.0994	0.1178	0.877	0.5955	0.8573	0.9883	1.0718	1.0099	0.9045	1.1497	0.0442	0.0629	0.0669	0.0221	0.062
49	0.5395	0.2205	1.4616	0.296	0.7657	0.9	0.4855	1.7038	1.455	2.0416	0.0712	0.0728	0.0504	0.1188	0.0868
50	0.0301	0.1279	0.1107	0.0834	0.0747	0.0563	0.0258	0.1748	0.0684	0.1412	0.0105	0.005	0.0097	0.0082	0.0109
51	0.0918	0.0413	0.089	0.2524	0.1444	0.2068	0.1303	0.2796	0.1722	0.3359	0.033	0.0145	0.0238	0.018	0.0242
52	0.1843	0.0767	0.1775	0.0507	0.1375	0.1169	0.0615	0.1147	0.0979	0.1539	0.2562	0.0716	0.2293	0.1555	0.1372
53	0.0267	0.1065	0.1293	0.0339	0.0633	0.0949	0.1503	0.0379	0.0451	0.0757	0.0437	0.1141	0.0707	0.0741	0.1001
54	0.2014	0.2155	0.2325	0.0789	0.1709	0.2234	0.3001	0.1899	0.1038	0.1735	0.0033	0.0108	0.0062	0.0162	0.0073
55	0.0617	0.0381	0.0477	0.0198	0.0431	0.0359	0.3299	0.1484	0.1718	0.1566	0.0723	0.0819	0.0351	0.026	0.0349
56	0.0063	0.0092	0.0048	0.0031	0.0048	0.0119	0.0141	0.0354	0.0674	0.0684	0.1	0.0851	0.0321	0.135	0.0721
57	0.3774	0.201	0.4625	0.399	0.413	0.3966	0.1416	0.3616	0.4345	0.1962	0.535	0.7829	0.455	0.334	0.4824
58	0.4299	0.3305	0.5749	0.4321	0.479	0.301	0.1556	1.5236	0.8621	0.5007	0.0043	0.0021	0.0059	0.0028	0.0044
59	0.0097	0.0091	0.0063	0.013	0.0096	0.0062	0.0088	0.0075	0.0034	0.004	0.0896	0.0336	0.0601	0.0756	0.1291
60	0.0198	0.0251	0.0364	0.0142	0.0235	0.0239	0.0442	0.0177	0.0311	0.0249	0.1824	0.1217	0.1978	0.1904	0.256
61	0.0537	0.0371	0.0548	0.037	0.0485	0.0179	0.0212	0.0136	0.0231	0.0133	0.1318	0.1056	0.0507	0.2742	0.172
62	0.0547	0.0215	0.0749	0.0232	0.0509	0.0117	0.0223	0.0145	0.0316	0.0224	0.0121	0.0159	0.0208	0.0058	0.0194
63	0.0316	0.07	0.1252	0.0213	0.0594	0.0678	0.1196	0.035	0.0143	0.0244	0.1803	0.1297	0.2239	0.0919	0.2102
64	0.0066	0.0049	0.0047	0.0049	0.0054	0.0054	0.0032	0.0041	0.0049	0.0057	0.0766	0.1391	0.0698	0.1338	0.1035
65	0.0197	0.0379	0.0362	0.0138	0.0233	0.0464	0.0641	0.0549	0.0168	0.0243	0.0095	0.0086	0.0102	0.0122	0.0091
66	0.013	0.0379	0.0142	0.0064	0.0112	0.0332	0.0168	0.016	0.0187	0.0224	0.0206	0.0207	0.0333	0.0237	0.0289
67	0.0834	0.0707	0.1791	0.1437	0.1354	0.182	0.101	0.1893	0.2218	0.1653	0.0302	0.0168	0.074	0.0173	0.062
68	0.0304	0.0119	0.0844	0.0194	0.0447	0.0865	0.1084	0.2405	0.1753	0.1977	0.0068	0.0087	0.0142	0.0223	0.0087
69	0.0106	0.0089	0.0041	0.0142	0.0096	0.702	0.0067	0.0094	0.0073	0.0042	0.0087	0.0117	0.0063	0.0074	0.0098
70	0.0817	0.1553	0.0892	0.0055	0.0588	0.2208	0.2662	0.0268	0.031	0.0336	0.1212	0.267	0.1219	0.4027	0.1398
71	0.0569	0.1126	0.0411	0.0371	0.045	0.078	0.1207	0.0633	0.0143	0.0187	0.0389	0.0255	0.0798	0.0074	0.0553
72	0.0105	0.0051	0.0082	0.0408	0.0198	0.0092	0.0212	0.0063	0.0023	0.0096	0.0028	0.0017	0.0119	0.0034	0.0068
73	0.0111	0.0047	0.0224	0.0096	0.0144	0.0069	0.0045	0.0045	0.0041	0.0069	0.0033	0.0098	0.0134	0.0099	0.0069
74	0.0548	0.0511	0.0378	0.0532	0.0486	0.0318	0.0489	0.054	0.053	0.0966	0.0118	0.0067	0.0144	0.0107	0.0217
75	0.0389	0.0696	0.0665	0.0227	0.0427	0.0269	0.0284	0.0205	0.0323	0.0235	0.5146	0.558	0.223	0.9558	0.4538
76	0.0283	0.0538	0.0516	0.0033	0.0277	0.089	0.0517	0.0186	0.0206	0.0138	0.052	0.0615	0.0432	0.0607	0.0413
77	0.0554	0.0774	0.036	0.0058	0.0324	0.1187	0.1172	0.0154	0.0254	0.0188	0.0023	0.0097	0.005	0.0087	0.0045
78	0.0968	0.0462	0.0457	0.0205	0.0543	0.1204	0.1813	0.0115	0.0155	0.0111	0.0243	0.0203	0.024	0.0246	0.0273
79	0.0058	0.0057	0.0099	0.0077	0.0078	0.0155	0.0071	0.0116	0.0139	0.0184	0.6348	0.9583	0.3812	0.8356	0.5273
80	0.0143	0.0251	0.0074	0.0139	0.0119	0.0173	0.0132	0.0044	0.0202	0.0051	0.1314	0.1472	0.1226	0.1128	0.0845
81	0.1844	0.1379	0.1394	0.1552	0.1597	0.1797	0.3294	0.1855	0.1334	0.134	0.0019	0.0039	0.0056	0.0045	0.0061
82	0.1169	0.3612	0.0506	0.0283	0.0653	0.0822	0.1047	0.0801	0.0484	0.0704	0.003	0.0052	0.0053	0.0041	0.0081
83	0.0069	0.0113	0.0038	0.0057	0.0054	0.0078	0.0066	0.0071	0.0027	0.0049	0.071	0.0817	0.0894	0.0214	0.0466
84	0.0525	0.1707	0.0813	0.2359	0.1232	0.0636	0.0795	0.0515	0.2509	0.1547	0.0185	0.0114	0.0059	0.0046	0.0083
85	0.0792	0.1333	0.36	0.0831	0.1741	0.0813	0.0836	0.0178	0.1339	0.0887	0.1	0.1663	0.042	0.2373	0.1541
86	0.0263	0.0313	0.0296	0.0132	0.0231	0.05	0.0608	0.0107	0.0291	0.014	0.0168	0.0274	0.014	0.009	0.0165
87	0.032	0.114	0.0363	0.019	0.0291	0.0568	0.1168	0.0267	0.0385	0.0355	0.1903	0.132	0.1604	0.0421	0.1265
88	0.0056	0.0081	0.0049	0.0044	0.005	0.0037	0.0061	0.0035	0.0081	0.0045	0.0155	0.0106	0.0094	0.0075	0.0101
89	0.0039	0.0061	0.0138	0.0057	0.0078	0.006	0.0074	0.0066	0.0063	0.0044	0.001	0.0028	0.0017	0.0029	0.0058
90	0.0311	0.0188	0.0308	0.0041	0.022	0.0216	0.0488	0.0287	0.0265	0.0347	0.0133	0.0475	0.0129	0.0246	0.0212
91	0.0567	0.0791	0.0821	0.0278	0.0555	0.1435	0.1217	0.0179	0.0138	0.0131	0.0078	0.0034	0.0151	0.0041	0.0021
92	0.0447	0.1341	0.0545	0.0083	0.0358	0.0478	0.0779	0.0401	0.0492	0.0223	0.1492	0.1205	0.0985	0.1078	0.0813
93	0.7022	0.3156	0.0778	0.0148	0.2649	0.0597	0.0434	0.0733	0.0526	0.0388	0.4662	0.1345	0.3546	0.0962	0.4873
94	2.6171	5.4799	3.4233	11.4265	5.8223	4.0283	2.031	6.0617	16.1771	2.4072	0.0201	0.004	0.0175	0.0039	0.0169
95	0.0815	0.1116	0.0989	0.1358	0.1054	0.0976	0.0807	0.0804	0.1266	0.0583	0.0306	0.0127	0.0165	0.014	0.0143
96	0.154	0.065	0.1472	0.0796	0.1269	0.3216	0.2229	0.4085	0.4888	0.284	0.0275	0.0278	0.0365	0.0428	0.029
97	0.0826	0.055	0.1409	0.0722	0.0985	0.2137	0.166	0.2548	0.2026	0.1791	0.1841	0.1789	0.2183	0.1605	0.3083
98	0.0558	0.0181	0.0302	0.0317	0.0392	0.0257	0.0531	0.0579	0.0456	0.0493	0.022	0.0338	0.0384	0.0306	0.0399
99	0.0313	0.0288	0.0252	0.0043	0.0202	0.0263	0.031	0.0049	0.021	0.0286	0.007	0.0126	0.0067	0.0097	0.0071
100	0.0328	0.0368	0.0328	0.0045	0.0234	0.0224	0.0285	0.0149	0.0368	0.0504	0.0458	0.0198	0.0454	0.0198	0.0254
101	0.008	0.0046	0.0052	0.0048	0.006	0.0033	0.0027	0.0247	0.0043	0.0064	0.002	0.0036	0.0034	0.0042	0.0024
102	0.0075	0.0069	0.0094	0.003	0.0066	0.0066	0.0033	0.0198	0.0051	0.0082	0.2881	0.1909	0.2187	0.2026	0.3516
103	0.0666	0.1084	0.0917	0.131	0.0964	0.0932	0.0842	0.0778	0.0864	0.1253	0.1578	0.08	0.0973	0.0514	0.0696
104	0.0065	0.0153	0.0078	0.016	0.0101	0.013	0.0277	0.0027	0.0033	0.0079	0.0125	0.0631	0.0274	0.0946	0.0235
105	0.0274	0.011	0.0078	0.0167	0.0173	0.0065	0.0143	0.0043	0.0053	0.0078	0.0038	0.0034	0.0117	0.0044	0.0035
106	0.0193	0.0212	0.0115	0.005	0.0119	0.0044	0.0077	0.0056	0.0029	0.0101	0.0372	0.0071	0.0215	0.0077	0.0157
107	0.465	0.2111	1.0198	0.4768	0.6539	0.0466	0.0651	0.4982	0.4627	0.4903	0.0223	0.025	0.0131	0.0104	0.024
108	0.0793	0.0878	0.2015	0.2757	0.1855	0.1396	0.0369	0.1043	0.0862	0.1511	0.799	0.5806	0.5803	0.4743	0.7219
109	0.0981	0.0932	0.0985	0.0211	0.0726	0.0884	0.1743	0.0889	0.0594	0.0711	0.0018	0.0033	0.003	0.0031	0.0023
110	0.0099	0.0057	0.0115	0.0126	0.0113	0.0058	0.0061	0.0166	0.0129	0.0223	0.1015	0.1235	0.0935	0.0419	0.1239
111	0.0055	0.0109	0.0103	0.0157	0.0105	0.0032	0.0059	0.0095	0.0037	0.0041	0.0046	0.0071	0.0101	0.0058	0.0132
112	0.0072	0.0081	0.0071	0.0268	0.0137	0.0034	0.0047	0.0065	0.0058	0.0103	0.0031	0.0091	0.0052	0.0104	0.0114
113	0.0214	0.0199	0.0432	0.0416	0.0354	0.0318	0.0328	0.0449	0.034	0.0703	0.0035	0.0032	0.0055	0.0062	0.004
114	1.5716	0.4716	2.1806	1.0399	1.5974	0.6543	0.4524	1.3806	1.0995	1.1555	0.1056	0.0594	0.1499	0.0556	0.0582
115	0.0098	0.0144	0.0079	0.002	0.0066	0.0038	0.0065	0.0106	0.0153	0.011	0.0104	0.0134	0.0172	0.0135	0.0135
116	0.0055	0.0092	0.0046	0.0063	0.0055	0.0041	0.0022	0.0033	0.0031	0.002	0.0303	0.0389	0.0323	0.0349	0.0199
117	0.0234	0.0132	0.0251	0.0132	0.0206	0.0089	0.0112	0.022	0.0133	0.0149	0.0197	0.0027	0.0149	0.005	0.0074
118	0.0313	0.012	0.0189	0.0091	0.0198	0.017	0.0129	0.0059	0.016	0.0183	0.1471	0.1505	0.0991	0.0868	0.0938
119	0.097	0.0321	0.0557	0.0358	0.0628	0.0601	0.0999	0.0906	0.0715	0.1171	0.0661	0.0119	0.0853	0.0131	0.0665
120	0.1856	0.1361	0.2689	0.2167	0.2237	0.0862	0.0578	0.1234	0.1288	0.1138	0.0101	0.0131	0.0108	0.0109	0.0179
121	0.1115	0.0825	0.1992	0.1148	0.1418	0.1052	0.0817	0.0336	0.0625	0.0468	0.0418	0.0403	0.0254	0.0301	0.0489
122	0.0199	0.0281	0.0277	0.0134	0.0203	0.0224	0.0398	0.0151	0.0449	0.0267	0.0532	0.1972	0.0282	0.2512	0.1679
123	0.0411	0.0503	0.0816	0.1088	0.0772	0.0417	0.05	0.0438	0.0262	0.0506	0.2422	0.0968	0.1504	0.0833	0.2696
124	0.007	0.008	0.0075	0.0086	0.0077	0.0037	0.0039	0.0025	0.0406	0.0101	0.0103	0.0171	0.0199	0.0138	0.0198
125	0.0048	0.0111	0.008	0.0055	0.0061	0.0031	0.0028	0.0025	0.0322	0.0084	0.0693	0.2935	0.0585	0.1837	0.1388
126	0.0531	0.0188	0.0188	0.0178	0.0299	0.0774	0.1071	0.0497	0.0415	0.0535	0.1512	0.2013	0.111	0.2877	0.2393
127	0.1326	0.0889	0.2162	0.096	0.1482	0.1134	0.12	0.0575	0.0449	0.0653	0.0074	0.0045	0.0088	0.0048	0.0125
128	0.0074	0.005	0.0111	0.015	0.0112	0.0037	0.0071	0.0064	0.0104	0.0131	0.0186	0.0198	0.0076	0.0158	0.0222
129	0.039	0.0564	0.0254	0.0177	0.0274	0.0153	0.0343	0.0136	0.0302	0.0268	0.0182	0.0231	0.011	0.0357	0.0151
130	0.0513	0.0787	0.0221	0.0393	0.0376	0.0652	0.0313	0.0249	0.0397	0.0606	0.0263	0.0488	0.0305	0.0371	0.0209
131	0.0751	0.0309	0.0388	0.0132	0.0424	0.0332	0.0404	0.0753	0.1763	0.1614	0.0179	0.0072	0.0135	0.0065	0.0357
132	0.0408	0.0268	0.0545	0.0284	0.0412	0.0339	0.0528	0.0711	0.0752	0.1009	0.0149	0.034	0.0085	0.0393	0.0075
133	0.0716	0.0195	0.0772	0.011	0.0533	0.041	0.0687	0.0401	0.0667	0.0301	0.0043	0.0064	0.0091	0.0067	0.0095
134	0.0308	0.0162	0.0281	0.0138	0.0242	0.0197	0.0325	0.0166	0.0188	0.0063	0.0236	0.0249	0.0215	0.0319	0.0264
135	0.1209	0.0762	0.1236	0.2287	0.1577	0.0334	0.0722	0.273	0.7	0.5757	0.0093	0.0162	0.0095	0.0095	0.0108
136	0.0579	0.0735	0.0376	0.0035	0.033	0.0428	0.0695	0.0399	0.0788	0.0955	0.0388	0.0121	0.021	0.0168	0.0277
137	0.0449	0.035	0.097	0.028	0.0566	0.0555	0.1083	0.131	0.117	0.1235	0.0183	0.0201	0.015	0.0108	0.0154
138	0.0447	0.0244	0.0443	0.0156	0.0349	0.0133	0.0247	0.0298	0.1031	0.0513	3.4608	3.0119	3.6364	1.6324	3.5918
139	0.1638	0.1454	0.1008	0.0364	0.1003	0.0371	0.0484	0.2975	0.5789	0.632	0.0533	0.0356	0.0479	0.031	0.0587
140	0.016	0.0146	0.0088	0.0057	0.0102	0.0088	0.0108	0.0176	0.037	0.0459	0.0413	0.1235	0.0181	0.1401	0.049
141	0.0441	0.0192	0.0739	0.0041	0.0407	0.0168	0.0077	0.0454	0.0423	0.02	0.0333	0.0212	0.0288	0.0122	0.0304
142	0.014	0.0071	0.0191	0.0025	0.0119	0.0569	0.0092	0.0206	0.027	0.0228	0.2209	0.0504	0.0824	0.0799	0.1828
143	0.0792	0.0184	0.0557	0.0082	0.0477	0.0006	0.001	0.0009	0.0088	0.0077	0.252	0.4118	0.2683	0.6992	0.3304
144	0.0401	0.029	0.0291	0.1141	0.0611	0.0716	0.0345	0.3555	0.4422	0.3059	0.039	0.0234	0.0224	0.0308	0.0338
145	0.0237	0.0228	0.0399	0.1509	0.0715	0.0831	0.0436	0.5215	0.5828	0.3929	0.0695	0.0473	0.051	0.0265	0.0821
146	0.0284	0.0355	0.031	0.0252	0.0282	0.0356	0.0409	0.1032	0.0916	0.0919	0.0573	0.0338	0.0317	0.0229	0.0817
147	0.0556	0.0502	0.0731	0.0279	0.0522	0.0635	0.063	0.0494	0.0638	0.0558	0.0119	0.008	0.0058	0.0071	0.0071
148	0.0236	0.0093	0.0231	0.0023	0.0163	0.0229	0.0184	0.009	0.0794	0.0483	0.0039	0.0096	0.0069	0.0068	0.0071
149	0.0154	0.0095	0.0205	0.0014	0.0124	0.0778	0.0326	0.0733	0.1652	0.1036	0.5339	0.4123	0.7539	0.4346	0.6221
150	0.3584	0.121	0.3797	0.2823	0.3401	0.0938	0.0371	0.3725	0.5387	0.3728	0.3807	0.0901	0.2581	0.1141	0.4828
151	0.0112	0.0235	0.0133	0.0066	0.0104	0.0129	0.0104	0.0136	0.0645	0.0485	0.0069	0.0081	0.03	0.005	0.0061
152	0.0218	0.0215	0.0566	0.0273	0.0352	0.0198	0.008	0.0159	0.0642	0.0503	0.0414	0.0454	0.0237	0.0852	0.0282
153	0.0205	0.0139	0.0109	0.0104	0.0139	0.0146	0.0098	0.0076	0.0326	0.0271	0.018	0.0322	0.0135	0.0286	0.0119
154	0.0399	0.0262	0.0368	0.0092	0.0286	0.043	0.0227	0.0172	0.0703	0.0195	0.0106	0.0177	0.0173	0.0132	0.0174
155	0.0034	0.0011	0.0076	0.0071	0.006	0.0191	0.021	0.0121	0.0346	0.0388	0.0452	0.0277	0.0296	0.0347	0.0433
156	0.0213	0.0223	0.011	0.0053	0.0125	0.0566	0.0474	0.0523	0.1983	0.1155	0.1509	0.1735	0.0594	0.2539	0.0794
157	0.0515	0.0237	0.0368	0.0016	0.03	0.0075	0.0036	0.0366	0.0177	0.0217	0.09	0.2178	0.0459	0.359	0.1445
158	0.146	0.0425	0.1293	0.1245	0.1333	0.1292	0.0306	0.1866	0.2104	0.2877	0.0284	0.0198	0.0263	0.0066	0.0204
159	0.0047	0.0014	0.0027	0.003	0.0035	0.0133	0.0083	0.0114	0.0012	0.0093	0.0174	0.0041	0.0246	0.0053	0.0232
160	0.0397	0.0234	0.0328	0.0242	0.0323	0.1649	0.0165	0.0165	0.0561	0.0579	0.0342	0.0247	0.0208	0.0222	0.0241
161	0.0175	0.0054	0.0109	0.0075	0.012	0.0668	0.0637	0.0445	0.1276	0.1137	0.016	0.0128	0.0199	0.0093	0.006
162	0.1187	0.0842	0.0731	0.0071	0.0663	0.0106	0.0105	0.0115	0.0051	0.0098	0.0065	0.0052	0.0095	0.0044	0.0087
163	0.0063	0.0073	0.02	0.002	0.0095	0.161	0.1109	0.0127	0.0528	0.0427	0.0062	0.0276	0.0067	0.0136	0.0052
164	0.0382	0.0205	0.0436	0.0029	0.0282	0.0415	0.0371	0.0197	0.0577	0.0257	0.0317	0.0727	0.0324	0.0406	0.0236
165	0.0514	0.0279	0.0357	0.0019	0.0296	0.0029	0.0029	0.0063	0.0038	0.0025	0.0415	0.0219	0.03	0.0153	0.0401
166	0.0042	0.0013	0.0026	0.0021	0.003	0.0163	0.0179	0.0116	0.0547	0.0173	0.0123	0.021	0.0106	0.0233	0.0099
167	0.0764	0.0193	0.0915	0.0246	0.0642	0.0341	0.0171	0.0189	0.111	0.0492	0.1198	0.0635	0.0808	0.0743	0.0738
168	0.0394	0.0325	0.0655	0.0298	0.0449	0.0156	0.0163	0.0284	0.0286	0.0297	0.1643	0.1336	0.1154	0.0659	0.1443
169	0.0072	0.0092	0.009	0.0122	0.0095	0.0209	0.0162	0.0309	0.0401	0.0243	0.0367	0.05	0.0644	0.0393	0.0777
170	0.037	0.0265	0.0343	0.0077	0.0263	0.0119	0.0122	0.019	0.0211	0.0179	0.5834	0.8345	0.4831	0.4741	0.5802
171	0.0254	0.0716	0.0216	0.0205	0.0225	0.0109	0.0121	0.0071	0.0075	0.0172	0.144	0.2235	0.1306	0.2979	0.1781
172	0.018	0.0221	0.008	0.0085	0.0115	0.0319	0.0194	0.0147	0.0179	0.0175	0.0163	0.0219	0.033	0.0264	0.0202
173	0.0025	0.0078	0.0204	0.0206	0.0145	0.0182	0.0088	0.0043	0.0115	0.0111	0.2918	0.442	0.2977	0.7672	0.4304
174	0.0259	0.0362	0.0218	0.0687	0.0388	0.0208	0.0203	0.08	0.0706	0.0841	0.0307	0.0622	0.0184	0.1029	0.0379
175	0.0293	0.0323	0.0298	0.0529	0.0373	0.0131	0.019	0.0603	0.0452	0.0825	0.0098	0.0184	0.0104	0.0331	0.0113
176	0.0514	0.0349	0.047	0.0462	0.0482	0.023	0.0285	0.0213	0.0295	0.0401	0.0359	0.0295	0.0204	0.0527	0.026
177	0.0375	0.0683	0.0573	0.0293	0.0414	0.0152	0.0128	0.0234	0.0359	0.0401	0.0123	0.078	0.0237	0.0503	0.0093
178	0.0252	0.0232	0.0286	0.0179	0.0239	0.0239	0.03	0.0108	0.0163	0.0145	0.0085	0.0237	0.0094	0.0253	0.0088
179	0.0305	0.0328	0.04	0.0193	0.0299	0.0225	0.0155	0.0143	0.0132	0.0139	0.0255	0.0733	0.0472	0.107	0.038
180	0.0496	0.042	0.0364	0.0265	0.0375	0.0314	0.016	0.0144	0.0274	0.0249	0.0427	0.0141	0.028	0.0208	0.0334
181	0.02	0.0313	0.0344	0.0125	0.0223	0.0237	0.0238	0.0169	0.0293	0.0246	0.0794	0.0197	0.1404	0.0097	0.1206
182	0.0054	0.0059	0.0064	0.0039	0.0052	0.0025	0.0025	0.0059	0.0041	0.0111	0.0117	0.0038	0.0233	0.0073	0.0087
183	0.0477	0.0281	0.0434	0.0077	0.033	0.0361	0.0296	0.0329	0.0264	0.0457	0.0085	0.0244	0.0145	0.0262	0.0132
184	0.021	0.0392	0.0339	0.0152	0.0233	0.0184	0.0222	0.039	0.0319	0.0417	0.5468	0.2077	0.3689	0.1542	0.3571
185	0.0173	0.1115	0.1419	0.0545	0.0712	0.0118	0.0087	0.0223	0.0227	0.0086	0.0139	0.0141	0.0106	0.0162	0.0147
186	0.0696	0.0572	0.0824	0.0467	0.0662	0.0804	0.0239	0.05	0.0374	0.0364	0.0316	0.0177	0.0124	0.0291	0.015
187	0.0679	0.0414	0.1041	0.0725	0.0815	0.0197	0.0356	0.0581	0.0517	0.0806	0.0105	0.0493	0.0316	0.0161	0.0459
188	0.0228	0.01	0.0449	0.0375	0.0351	0.0694	0.0406	0.0441	0.0359	0.0442	0.1215	0.0891	0.0412	0.0643	0.0679
189	0.0241	0.0287	0.0447	0.0639	0.0442	0.0768	0.0568	0.0682	0.0223	0.0512	0.2529	0.0684	0.2069	0.0503	0.2942
190	0.1169	0.099	0.1496	0.2736	0.18	0.0746	0.0471	0.0552	0.0692	0.0618	0.0253	0.0161	0.0092	0.0167	0.0051
191	0.0318	0.0305	0.0441	0.213	0.0963	0.0432	0.0242	0.0304	0.0963	0.0633	0.0218	0.0318	0.033	0.0204	0.0279
192	0.8839	0.6976	0.651	0.9955	0.8435	0.7169	0.5192	0.1649	0.2762	0.1518	0.0052	0.0139	0.0087	0.0189	0.0114
193	0.0542	0.0468	0.0462	0.0121	0.0375	0.0364	0.0307	0.0293	0.0261	0.0298	0.3385	0.6678	0.372	0.5281	0.3197
194	0.1856	0.0233	0.0416	0.0629	0.0967	0.0177	0.024	0.0177	0.0094	0.0092	0.0222	0.0131	0.0083	0.0062	0.0115
195	0.0336	0.0487	0.0425	0.0094	0.0285	0.0557	0.0353	0.0477	0.0304	0.0629	0.0201	0.0311	0.076	0.019	0.0436
196	0.2081	0.1559	0.0902	0.0812	0.1265	0.0595	0.0556	0.1966	0.1161	0.0991	0.0052	0.0039	0.0071	0.0038	0.0057
197	0.0575	0.0703	0.0471	0.0452	0.0499	0.0302	0.0118	0.0274	0.0516	0.0345	0.1237	0.0893	0.1357	0.1103	0.1467
198	0.0425	0.0782	0.1398	0.0078	0.0634	0.0546	0.0334	0.0233	0.023	0.0253	0.0037	0.0071	0.0022	0.0063	0.0041
199	0.0083	0.0091	0.0085	0.0008	0.0058	0.0008	0.0018	0.0032	0.003	0.0063	0.0118	0.0187	0.0131	0.0189	0.0079
200	0.0698	0.0223	0.0379	0.0385	0.0487	0.0451	0.0398	0.0636	0.0997	0.1282	0.0324	0.0101	0.0171	0.0074	0.0066
201	0.3142	0.2763	0.6246	0.0354	0.3247	0.903	0.4379	0.328	0.1864	0.6031	0.019	0.0181	0.0288	0.0146	0.0268
202	0.0232	0.0386	0.0278	0.0269	0.026	0.0208	0.021	0.0805	0.0661	0.074	0.1435	0.0774	0.1099	0.1279	0.1643
203	0.034	0.0465	0.0237	0.0284	0.0287	0.0225	0.0163	0.1169	0.0782	0.0859	0.0077	0.0071	0.0082	0.0103	0.0108
204	0.0902	0.0942	0.1	0.0948	0.095	0.0415	0.0353	0.0657	0.0505	0.0825	0.226	0.0732	0.1335	0.1043	0.1726
205	0.4837	0.2714	0.542	0.254	0.4266	0.5046	0.2737	0.4438	0.266	0.3478	0.115	0.1158	0.1075	0.1789	0.0775
206	0.0626	0.0239	0.0252	0.0395	0.0424	0.0495	0.0349	0.0773	0.0518	0.0408	0.0106	0.0326	0.0321	0.0351	0.0169
207	0.0045	0.0019	0.0021	0.003	0.0032	0.0077	0.0035	0.0138	0.002	0.0035	0.004	0.0206	0.0232	0.0189	0.0257
208	0.1086	0.0486	0.0815	0.1128	0.1009	0.0488	0.0405	0.0918	0.091	0.0743	0.1075	0.0573	0.0756	0.0409	0.0915
209	0.0271	0.0183	0.0296	0.0086	0.0217	0.0247	0.0154	0.0372	0.0327	0.0347	0.0169	0.0075	0.0218	0.0217	0.0183
210	0.0221	0.0239	0.018	0.0133	0.0178	0.0403	0.0153	0.013	0.01	0.0049	0.1352	0.1721	0.075	0.0501	0.1387
211	0.1701	0.0072	0.0087	0.0059	0.0616	0.0517	0.0211	0.0152	0.0121	0.0087	0.0855	0.0276	0.0774	0.0248	0.1026
212	0.045	0.1164	0.035	0.042	0.0407	0.016	0.0143	0.0243	0.0213	0.0257	0.0056	0.0138	0.008	0.0118	0.0096
213	0.0151	0.0399	0.0381	0.0173	0.0235	0.0151	0.0249	0.0189	0.0173	0.018	0.0136	0.1482	0.0157	0.2032	0.0255
214	0.0221	0.0248	0.0477	0.0088	0.0262	0.0244	0.0212	0.019	0.0116	0.019	0.0207	0.0222	0.0143	0.0163	0.0165
215	0.004	0.0035	0.0055	0.0128	0.0074	0.0047	0.0076	0.0028	0.0022	0.0022	0.0084	0.0099	0.0121	0.0069	0.0096
216	0.0481	0.1323	0.0492	0.0815	0.0596	0.0541	0.0618	0.0731	0.0363	0.1017	0.0069	0.0275	0.0107	0.0173	0.0122
217	0.0406	0.1199	0.0403	0.0087	0.0298	0.0468	0.0159	0.0253	0.0112	0.0103	0.0072	0.006	0.0063	0.0056	0.0069
218	0.0599	0.0173	0.024	0.0106	0.0315	0.0042	0.0053	0.0162	0.009	0.0116	0.0328	0.0203	0.0304	0.0273	0.0195
219	0.0468	0.037	0.036	0.027	0.0366	0.0465	0.037	0.0505	0.0528	0.0501	0.1216	0.0996	0.0838	0.0621	0.1232
220	0.0227	0.0446	0.0436	0.0183	0.0282	0.138	0.0984	0.0615	0.0732	0.0949	0.0119	0.0126	0.0188	0.0111	0.0266
221	0.0046	0.0045	0.0062	0.0013	0.0041	0.0131	0.0068	0.0053	0.0023	0.0035	0.0308	0.0207	0.1039	0.0167	0.0179
222	0.004	0.0047	0.005	0.004	0.0044	0.0101	0.0081	0.0037	0.0013	0.0022	0.0633	0.1344	0.057	0.1781	0.1
223	0.0036	0.0061	0.0056	0.0027	0.004	0.006	0.0072	0.0047	0.0016	0.0017	0.1107	0.0574	0.1002	0.0381	0.0849
224	0.1615	0.1843	1.1381	2.3246	1.2081	0.1172	0.0414	0.5407	0.9913	0.3672	0.0133	0.0642	0.0134	0.1164	0.0127
225	0.1117	0.0394	0.1198	0.415	0.2155	0.1426	0.0502	0.4661	0.2617	0.3734	0.0144	0.0207	0.0129	0.0201	0.0295
226	0.3305	0.347	1.4292	3.3403	1.7	0.134	0.0487	1.3057	2.263	1.0189	0.0834	0.0733	0.0552	0.0688	0.0948
227	0.3359	0.3064	1.1965	5.1158	2.2161	0.1229	0.0611	2.3592	3.5789	1.7078	0.1037	0.0367	0.0941	0.0151	0.1131
228	0.1171	0.2194	0.1786	6.7	2.3319	0.2177	0.2815	2.2429	3.3069	1.537	0.006	0.0108	0.0159	0.0068	0.0081
229	0.082	0.1453	0.0774	0.0906	0.0833	0.0631	0.0725	0.2236	0.3312	0.4443	0.0733	0.1066	0.0677	0.081	0.1213
230	0.0026	0.0093	0.0023	0.0045	0.0031	0.0011	0.0035	0.0128	0.0024	0.0056	0.0109	0.029	0.016	0.009	0.016
231	0.0015	0.0016	0.002	0.0081	0.0039	0.0008	0.002	0.0111	0.012	0.0031	0.0208	0.016	0.0123	0.0264	0.0097
232	0.0278	0.0524	0.0723	0.0632	0.0544	0.0363	0.0308	0.228	0.2462	0.2666	0.084	0.0571	0.0536	0.0584	0.0721
233	0.0042	0.0105	0.016	0.0264	0.0155	0.0034	0.0032	0.0042	0.0102	0.0024	0.0688	0.0178	0.0124	0.0657	0.0191
234	0.0574	0.0533	0.0243	0.0374	0.0397	0.0477	0.0398	0.0352	0.0559	0.0625	0.0395	0.0127	0.057	0.0269	0.0623
235	0.0311	0.057	0.0046	0.0079	0.0146	0.0168	0.0166	0.017	0.0144	0.0238	0.1311	0.3259	0.2214	0.2406	0.1875
236	0.0119	0.0522	0.0184	0.0328	0.021	0.0196	0.0131	0.021	0.0389	0.0231	0.0843	0.058	0.037	0.1587	0.0462
237	0.0074	0.0165	0.0259	0.0077	0.0137	0.0121	0.0196	0.0236	0.0356	0.0144	0.0661	0.0237	0.0826	0.0367	0.0952
238	0.0273	0.0248	0.0482	0.0459	0.0405	0.0102	0.011	0.0682	0.0895	0.0593	0.0523	0.0194	0.0438	0.0482	0.0434
239	0.0033	0.0238	0.0295	0.0645	0.0324	0.0029	0.0031	0.0089	0.0131	0.0017	0.0033	0.0029	0.0043	0.0025	0.0039
240	0.0085	0.0193	0.0306	0.0263	0.0218	0.0127	0.0154	0.0392	0.0312	0.0343	0.0036	0.0133	0.004	0.0183	0.0067
241	0.0174	0.044	0.0186	0.0554	0.0305	0.0159	0.0166	0.0628	0.0947	0.0956	0.0509	0.0712	0.0922	0.0508	0.1051
242	0.0106	0.006	0.0014	0.0061	0.006	0.0055	0.0034	0.0136	0.0235	0.0098	0.0039	0.0117	0.0048	0.01	0.0082
243	0.007	0.0104	0.0083	0.0474	0.0209	0.0106	0.005	0.0277	0.0258	0.0199	0.0013	0.004	0.0023	0.005	0.0054
244	0.0027	0.0065	0.0416	0.0198	0.0213	0.0014	0.0026	0.0031	0.0154	0.0056	0.5051	1.5636	0.6719	0.6482	0.8511
245	0.012	0.0118	0.0132	0.0058	0.0104	0.014	0.0135	0.0042	0.0076	0.0158	0.0017	0.0045	0.0047	0.0043	0.0052
246	0.0102	0.0286	0.0114	0.0117	0.0111	0.0175	0.0149	0.0085	0.0301	0.0085	0.0033	0.0297	0.0049	0.0349	0.0091
247	0.0112	0.041	0.0177	0.0123	0.0137	0.0161	0.0132	0.012	0.045	0.0223	0.0146	0.0635	0.0414	0.0157	0.0408
248	0.0125	0.0205	0.0252	0.0052	0.0143	0.0715	0.0498	0.0419	0.014	0.0408	0.0327	0.018	0.0219	0.0735	0.0492
249	0.1091	0.0552	0.0705	0.0377	0.0724	0.0394	0.0431	0.0199	0.0614	0.0914	0.0116	0.0603	0.0254	0.0332	0.0196
250	0.0029	0.0136	0.0015	0.0032	0.0026	0.0032	0.0029	0.0012	0.0018	0.0102	0.0625	0.0227	0.0675	0.0388	0.109
251	0.008	0.0058	0.0058	0.0041	0.006	0.0034	0.0037	0.0012	0.0036	0.0023	0.0251	0.0196	0.0257	0.0188	0.0272
252	0.0191	0.0221	0.0115	0.0054	0.012	0.0109	0.011	0.0417	0.0574	0.0361	0.0025	0.0035	0.0162	0.0032	0.0132
253	0.018	0.0087	0.0107	0.0162	0.0149	0.0202	0.0137	0.0363	0.0828	0.0462	0.0184	0.0716	0.0186	0.0258	0.0166
254	0.0196	0.005	0.0041	0.0279	0.0172	0.0034	0.0033	0.0158	0.0101	0.01	0.0017	0.0035	0.0025	0.0053	0.0029
255	0.0308	0.0185	0.0265	0.0575	0.0383	0.0033	0.0048	0.0063	0.0066	0.0029	0.0182	0.0237	0.0184	0.0046	0.0162
256	0.0029	0.0021	0.0058	0.0017	0.0035	0.0072	0.0071	0.0053	0.0074	0.0074	0.0735	0.0809	0.047	0.0557	0.028
257	0.0467	0.0432	0.1193	0.1255	0.0972	0.0196	0.0438	0.0291	0.2585	0.2038	0.145	0.0927	0.0921	0.081	0.0973
258	0.0695	0.0267	0.0346	0.0327	0.0456	0.0131	0.0201	0.0949	0.0318	0.0367	0.0214	0.0117	0.0067	0.0153	0.0074
259	0.0099	0.0025	0.0142	0.0053	0.0098	0.0148	0.0225	0.0532	0.018	0.0185	0.0274	0.0545	0.0153	0.0842	0.0216
260	0.0663	0.0376	0.0284	0.028	0.0409	0.0123	0.0529	0.014	0.0197	0.0084	0.0192	0.0106	0.0148	0.0111	0.0133
261	0.0039	0.0052	0.0126	0.0018	0.0061	0.0033	0.004	0.0012	0.0136	0.0106	0.845	1.1053	0.8562	0.9478	0.761
262	0.0075	0.0244	0.013	0.0055	0.0087	0.0331	0.0086	0.0146	0.0362	0.0103	0.0163	0.0198	0.0068	0.017	0.0177
263	0.0049	0.0022	0.0051	0.0028	0.0043	0.0038	0.0022	0.0012	0.002	0.0015	0.0152	0.0251	0.0205	0.027	0.0223
264	0.0097	0.0111	0.0164	0.0132	0.0131	0.0241	0.0238	0.0332	0.0418	0.0247	2.2672	4.5701	2.2302	4.1433	2.8977
265	0.0145	0.1323	0.0248	0.0241	0.0211	0.0246	0.034	0.0136	0.0173	0.0131	0.0078	0.0052	0.0063	0.0034	0.0123
266	0.0299	0.0138	0.0542	0.0973	0.0605	0.021	0.0376	0.1071	0.1485	0.1076	0.0208	0.0228	0.0158	0.0213	0.018
267	0.0421	0.0312	0.0335	0.11	0.0619	0.0573	0.0184	0.0393	0.0475	0.0466	0.0323	0.0445	0.024	0.034	0.0131
268	0.0871	0.0976	0.0789	0.0394	0.0685	0.0983	0.0876	0.0645	0.0429	0.069	0.0331	0.0075	0.0771	0.0063	0.0126
269	0.0466	0.0296	0.0434	0.024	0.038	0.0487	0.015	0.0239	0.0167	0.0229	0.025	0.0507	0.0211	0.0422	0.0343
270	0.0841	0.0514	0.0645	0.0371	0.0619	0.0935	0.0505	0.0198	0.0179	0.0152	0.0221	0.0372	0.0251	0.0212	0.0238
271	0.0105	0.0069	0.0065	0.0054	0.0075	0.0032	0.0103	0.0033	0.0013	0.0056	0.0868	0.3363	0.094	0.6097	0.1042
272	0.1592	0.1644	0.1146	0.0859	0.1199	0.159	0.1445	0.1387	0.1207	0.2014	0.0114	0.008	0.0136	0.0078	0.0107
273	0.1054	0.0909	0.0835	0.0912	0.0934	0.1473	0.1536	0.0936	0.0565	0.1445	0.0475	0.0526	0.0634	0.1178	0.0389
274	0.0164	0.013	0.0087	0.0239	0.0164	0.0341	0.0198	0.0197	0.0198	0.028	0.0118	0.059	0.0416	0.02	0.0206
275	0.0193	0.0489	0.0061	0.0118	0.0124	0.0541	0.046	0.0547	0.0333	0.0626	0.0625	0.0726	0.0653	0.1236	0.0375
276	0.0436	0.0672	0.0285	0.0586	0.0436	0.0713	0.0674	0.0475	0.0291	0.039	0.1065	0.145	0.017	0.0814	0.0213
277	0.0202	0.0166	0.0338	0.0193	0.0244	0.0439	0.0208	0.0396	0.0196	0.0171	0.0362	0.0167	0.0301	0.0229	0.0481
278	0.025	0.032	0.0192	0.2463	0.0969	0.0379	0.0184	0.0235	0.0153	0.0086	0.0449	0.1159	0.1086	0.0611	0.1189
279	0.029	0.0122	0.032	0.0284	0.0298	0.0347	0.017	0.0367	0.0186	0.0265	0.0241	0.0391	0.0214	0.0511	0.0355
280	0.0195	0.0358	0.0432	0.0175	0.0267	0.0168	0.0197	0.0588	0.0107	0.0247	0.0969	0.1268	0.0851	0.087	0.0372
281	0.0187	0.0193	0.033	0.0344	0.0287	0.0322	0.0172	0.0372	0.0205	0.016	0.0023	0.003	0.0058	0.004	0.0049
282	0.0543	0.0574	0.024	0.0759	0.0514	0.032	0.016	0.0263	0.0333	0.0259	0.4673	0.3482	0.4983	0.1972	0.5256
283	0.0341	0.0148	0.0296	0.0171	0.0269	0.035	0.0254	0.0314	0.0263	0.0417	0.0582	0.4488	0.0581	0.672	0.0857
284	0.0155	0.037	0.0169	0.0138	0.0154	0.0323	0.0424	0.0256	0.0189	0.032	0.0764	0.0499	0.0623	0.0399	0.066
285	0.0115	0.0187	0.0262	0.0111	0.0163	0.0516	0.0335	0.0239	0.0203	0.0162	0.0332	0.0697	0.0269	0.0727	0.0208
286	0.038	0.0329	0.0343	0.024	0.0321	0.063	0.0169	0.0245	0.0276	0.024	0.4202	0.3639	0.4051	0.395	0.4033
287	0.0272	0.0205	0.0209	0.0247	0.0243	0.0138	0.0319	0.0202	0.0127	0.0118	0.0135	0.0467	0.0091	0.0277	0.0176
288	0.0161	0.0166	0.0258	0.0335	0.0251	0.1222	0.0797	0.0805	0.1135	0.1497	0.0433	0.0972	0.0523	0.0746	0.0886
289	0.0757	0.0607	0.1151	0.0632	0.0847	0.0556	0.0219	0.1222	0.0819	0.1431	0.2479	0.2162	0.195	0.0706	0.3383
290	0.1542	0.2143	0.0696	0.1417	0.1218	0.4567	0.4781	0.5699	0.2426	0.2255	0.1892	0.109	0.1917	0.1059	0.1603
291	0.0732	0.2284	0.078	0.0823	0.0779	0.3286	0.095	0.0141	0.0049	0.0054	1.5014	0.5406	1.0907	0.0487	1.333
292	0.1306	0.5953	0.0508	0.3897	0.1903	0.027	0.0216	0.0593	0.0349	0.021	0.0087	0.0045	0.0021	0.0034	0.0036
293	0.1735	0.1339	0.1887	0.0793	0.1471	0.0559	0.033	0.1101	0.0578	0.0895	0.0025	0.0085	0.0032	0.0025	0.0046
294	0.4278	0.0548	0.1112	0.1415	0.2268	0.3678	0.2401	0.2005	0.0973	0.1869	0.0847	0.2302	0.124	0.1724	0.1388
295	0.5362	1.5911	0.3414	1.0826	0.6534	0.0205	0.0323	0.1068	0.0632	0.0537	0.0121	0.038	0.0091	0.038	0.0061
296	0.0435	0.0495	0.0366	0.0416	0.0406	0.0114	0.0146	0.0288	0.014	0.0295	0.0116	0.0072	0.0099	0.0133	0.0144
297	0.0181	0.1689	0.0252	0.0399	0.0277	0.1653	0.0872	0.0136	0.0373	0.0289	0.0061	0.0094	0.0034	0.0358	0.0078
298	0.0427	0.1164	0.0677	0.1808	0.097	0.0311	0.0262	0.05	0.0277	0.019	0.0165	0.0249	0.0266	0.0203	0.0215
299	0.0655	0.266	0.1676	0.1059	0.113	0.0213	0.0183	0.0268	0.0413	0.0077	0.0048	0.0364	0.0994	0.0681	0.0299
300	0.0066	0.0796	0.2007	0.0109	0.0727	0.0403	0.0303	0.0307	0.022	0.0355	0.098	0.0842	0.0889	0.063	0.1072
301	0.2937	1.1309	0.3046	0.4674	0.3552	0.6291	0.378	0.044	0.0251	0.0255	0.062	0.0538	0.0352	0.0397	0.0425
302	0.022	0.0148	0.0665	0.0554	0.0479	0.04	0.0287	0.0621	0.0241	0.0123	0.0043	0.3137	0.1429	0.1663	0.1461
303	0.037	0.043	0.0198	0.0335	0.0301	0.1077	0.042	0.0225	0.0134	0.0067	0.119	0.0499	0.2015	0.0139	0.2116
304	0.0225	0.0414	0.0221	0.0301	0.0249	0.0362	0.0188	0.0387	0.0379	0.0324	0.0535	0.0138	0.054	0.0246	0.0322
305	0.0101	0.0177	0.0077	0.0293	0.0157	0.2089	0.078	0.0521	0.0379	0.0671	0.0024	0.0029	0.0022	0.0027	0.0043
306	0.0716	0.0806	0.052	0.0127	0.0454	0.0837	0.0737	0.0288	0.017	0.0288	0.0094	0.0202	0.0095	0.0293	0.0235
307	0.0229	0.0206	0.0105	0.0125	0.0153	0.0348	0.0165	0.0216	0.0091	0.0129	0.0011	0.0019	0.0029	0.0037	0.0044
308	0.0133	0.0938	0.0101	0.0104	0.0113	0.162	0.0696	0.0145	0.025	0.0378	0.0329	0.2262	0.0178	0.4076	0.0231
309	0.0734	0.075	0.164	0.0301	0.0892	0.1966	0.1844	0.0975	0.0539	0.0969	4.0271	1.7755	3.9522	3.146	4.3575
310	0.0822	0.0444	0.0594	0.0244	0.0553	0.031	0.0306	0.011	0.0134	0.0132	0.0196	0.0151	0.0106	0.0173	0.0147
311	0.0678	0.0568	0.0634	0.0121	0.0478	0.0245	0.035	0.0149	0.0142	0.0119	0.0111	0.0063	0.022	0.0062	0.0171
312	0.0566	0.0296	0.1041	0.0312	0.064	0.2424	0.1227	0.1129	0.0547	0.0827	0.0073	0.2969	0.0119	0.0793	0.0143
313	0.0367	0.0461	0.0196	0.0103	0.0222	0.0977	0.0155	0.021	0.0097	0.0221	0.0184	0.0125	0.0174	0.018	0.0145
314	0.0243	0.015	0.0176	0.0184	0.0201	0.0058	0.0055	0.0125	0.0131	0.0077	0.082	0.135	0.1102	0.0161	0.0699
315	0.0876	0.0722	0.1261	0.0834	0.0991	0.8448	0.7779	0.1526	0.1019	0.1744	0.0024	0.009	0.0074	0.0076	0.0051
316	0.3007	0.1745	0.2353	0.1202	0.2187	0.0995	0.072	0.1919	0.0429	0.0515	0.0227	0.0238	0.0271	0.0688	0.0238
317	0.0482	0.0405	0.0336	0.0639	0.0486	0.1188	0.1064	0.1057	0.0677	0.1376	0.025	0.0679	0.0349	0.0207	0.0143
318	0.0325	0.1796	0.1669	0.1903	0.1299	0.0844	0.113	0.1826	0.0606	0.0827	0.0228	0.0173	0.0126	0.0112	0.0105
319	0.0248	0.1142	0.0416	0.0197	0.0287	0.0202	0.022	0.0186	0.0044	0.0104	0.0364	0.0347	0.0243	0.0272	0.0373
320	0.0244	0.0796	0.0386	0.0149	0.026	0.0361	0.0218	0.0311	0.0326	0.0208	0.007	0.0165	0.0137	0.0272	0.017
321	0.0453	0.0492	0.0776	0.0218	0.0482	0.0538	0.0576	0.0385	0.0228	0.0343	0.1938	0.0577	0.2335	0.04	0.2082
322	0.0318	0.0185	0.0254	0.0174	0.0249	0.0955	0.1165	0.0372	0.0513	0.0499	0.0494	0.0373	0.0509	0.0363	0.0393
323	0.0588	0.0804	0.022	0.0109	0.0306	0.086	0.0284	0.0259	0.0312	0.0287	0.0179	0.0126	0.0441	0.0186	0.0333
324	0.0368	0.0306	0.019	0.0166	0.0242	0.0085	0.0072	0.0585	0.1156	0.011	0.0139	0.0646	0.0147	0.083	0.013
325	0.0182	0.0303	0.0399	0.0184	0.0255	0.0236	0.0146	0.0446	0.0627	0.0894	0.0047	0.0159	0.0075	0.018	0.0073
326	0.0355	0.0468	0.016	0.0295	0.027	0.0182	0.0118	0.0167	0.0097	0.0086	0.0207	0.0067	0.0238	0.011	0.0102
327	0.0515	0.1565	0.1317	0.0272	0.0702	0.0871	0.0895	0.0141	0.0341	0.0213	0.0023	0.0047	0.0036	0.0054	0.0078
328	0.1185	0.1111	0.0888	0.026	0.0778	0.1681	0.0748	0.0311	0.03	0.03	0.3679	0.1631	0.3024	0.0847	0.3843
329	0.1849	0.0651	0.0114	0.057	0.0845	0.1658	0.1664	0.036	0.051	0.0396	0.0105	0.0137	0.0116	0.0137	0.0144
330	0.1237	0.0111	0.0256	0.0281	0.0591	0.0659	0.0698	0.0073	0.0066	0.0078	0.0242	0.0412	0.0195	0.0346	0.0102
331	0.0554	0.015	0.0426	0.0605	0.0529	0.1026	0.0398	0.0251	0.0254	0.0243	0.0198	0.0438	0.0211	0.0394	0.0283
332	0.0778	0.3082	0.0574	0.0263	0.0538	0.1492	0.094	0.0381	0.0297	0.0235	0.0162	0.0125	0.0174	0.0116	0.0128
333	0.3343	0.041	0.1342	0.1402	0.2029	0.3654	0.4517	0.128	0.1722	0.138	0.0464	0.1123	0.0608	0.1077	0.076
334	0.0322	0.0565	0.1161	0.0257	0.058	0.0318	0.0308	0.0173	0.0175	0.0315	0.2445	0.0944	0.2798	0.1142	0.2401
335	0.0096	0.0062	0.0102	0.0036	0.0078	0.014	0.0223	0.0065	0.0091	0.0044	0.0162	0.0112	0.0105	0.0101	0.0186
336	0.0218	0.0659	0.0144	0.0118	0.016	0.0333	0.0353	0.02	0.0362	0.0277	0.016	0.028	0.0161	0.0274	0.0247
337	0.0562	0.0493	0.033	0.0218	0.037	0.0122	0.0209	0.0555	0.0485	0.0353	0.0038	0.0045	0.0037	0.0037	0.0062
338	0.1717	0.0962	0.133	0.0216	0.1088	0.0964	0.0643	0.0729	0.0797	0.0733	0.101	0.0803	0.1458	0.0852	0.125
339	0.055	0.0863	0.0636	0.0452	0.0546	0.0541	0.1224	0.0322	0.0562	0.0536	0.0213	0.0079	0.0096	0.0056	0.0061
340	0.013	0.012	0.0192	0.0046	0.0123	0.0119	0.0114	0.0014	0.0028	0.0017	0.0155	0.0099	0.0224	0.0159	0.0167
341	0.0334	0.0413	0.0356	0.0141	0.0277	0.0706	0.0389	0.0166	0.0164	0.0195	0.0127	0.0155	0.0076	0.0227	0.0115
342	0.0376	0.0549	0.0321	0.0161	0.0286	0.0674	0.0406	0.0206	0.0251	0.0264	0.3941	0.2413	0.8588	0.4164	0.6743
343	0.0709	0.0895	0.0815	0.029	0.0604	0.1161	0.0405	0.0434	0.0612	0.0581	0.0619	0.01	0.0126	0.0109	0.0094
344	0.0113	0.0131	0.0104	0.0024	0.008	0.0051	0.0125	0.0064	0.0049	0.005	0.0722	0.0261	0.0408	0.1273	0.0349
345	0.0117	0.0064	0.0107	0.0031	0.0085	0.0171	0.01	0.0085	0.0074	0.0026	0.0056	0.0154	0.0079	0.0167	0.0055
346	0.0113	0.0044	0.009	0.0049	0.0084	0.0073	0.0107	0.0107	0.009	0.0016	0.0069	0.0149	0.0141	0.0299	0.0173
347	0.0237	0.0077	0.0184	0.0043	0.0155	0.0205	0.0279	0.0063	0.0067	0.0024	0.0186	0.026	0.0199	0.0507	0.0218
348	0.151	0.149	0.1346	0.0642	0.1166	0.1166	0.193	0.1011	0.1204	0.1225	0.0121	0.0219	0.0088	0.0112	0.0119
349	0.031	0.0419	0.0337	0.0332	0.0326	0.0404	0.0453	0.0422	0.0502	0.0577	0.0255	0.0516	0.0051	0.055	0.0288
350	0.0081	0.0058	0.0123	0.0175	0.0126	0.0012	0.0027	0.0018	0.0055	0.0048	0.0049	0.0057	0.0047	0.0143	0.0068
351	0.2324	0.3498	0.3474	0.1875	0.2558	0.3776	0.127	0.3348	0.3377	0.3233	0.0065	0.0167	0.0091	0.035	0.0086
352	0.1309	0.1477	0.0436	0.0577	0.0774	0.3107	0.1897	0.041	0.0639	0.057	0.0347	0.0263	0.0112	0.0308	0.0186
353	0.0297	0.0385	0.0166	0.0357	0.0273	0.0211	0.0127	0.0487	0.0463	0.0246	0.1054	0.1916	0.0653	0.1027	0.1584
354	0.0137	0.0373	0.0326	0.0181	0.0215	0.0074	0.0069	0.0225	0.0107	0.0112	0.0137	0.019	0.0071	0.0084	0.0097
355	0.05	0.0355	0.0497	0.0377	0.0458	0.0145	0.009	0.0326	0.0193	0.0094	0.0096	0.0124	0.0219	0.0288	0.0175
356	0.1394	0.1513	0.191	0.0427	0.1243	0.2181	0.1873	0.0929	0.064	0.0963	1.107	0.777	1.0931	0.2309	1.207
357	0.0545	0.0594	0.0358	0.0483	0.0462	0.0437	0.0273	0.0735	0.0546	0.0886	0.0051	0.0251	0.0242	0.0395	0.0103
358	0.0959	0.082	0.0835	0.0264	0.0686	0.0351	0.034	0.0157	0.0056	0.0182	0.0262	0.0803	0.0313	0.3585	0.0315
359	0.0418	0.0693	0.2199	0.0488	0.1035	0.3774	0.2585	0.0605	0.0359	0.0756	0.0407	0.0612	0.0431	0.0212	0.021
360	0.1999	0.1522	0.0946	0.0242	0.1062	0.2778	0.2609	0.0472	0.0273	0.032	0.0616	0.0333	0.0443	0.0494	0.0192
361	0.1258	0.0263	0.0782	0.0083	0.0708	0.0322	0.0246	0.0378	0.0231	0.0538	0.0047	0.0111	0.0366	0.0116	0.0132
362	0.0311	0.0221	0.0286	0.0204	0.0267	0.0707	0.0326	0.0378	0.0876	0.0339	0.0665	0.2328	0.091	0.1819	0.1537
363	0.0371	0.0133	0.022	0.0284	0.0292	0.0483	0.0269	0.0179	0.0187	0.007	0.0167	0.0132	0.0058	0.0135	0.019
364	0.0482	0.0773	0.0274	0.0205	0.032	0.0361	0.0214	0.0187	0.0127	0.0132	0.0278	0.0949	0.0854	0.0845	0.0631
365	0.0414	0.0282	0.0986	0.0534	0.0645	0.0415	0.0526	0.0358	0.0179	0.0353	0.0043	0.0038	0.0037	0.0035	0.0052
366	0.0711	0.0279	0.0695	0.0219	0.0542	0.0114	0.0264	0.0214	0.0168	0.0274	0.0199	0.0245	0.0106	0.0213	0.0095
367	0.0291	0.0443	0.0462	0.0151	0.0301	0.0398	0.0258	0.0271	0.0147	0.024	0.0057	0.0117	0.013	0.0101	0.0108
368	0.0519	0.0435	0.0504	0.0158	0.0393	0.162	0.086	0.0269	0.0346	0.0246	0.0259	0.0466	0.0216	0.0444	0.0386
369	0.1033	0.0356	0.1364	0.0215	0.0871	0.0347	0.09	0.0393	0.0559	0.0484	0.0166	0.0102	0.0122	0.0121	0.0245
370	0.0525	0.038	0.0383	0.0076	0.0328	0.0282	0.0186	0.0277	0.0232	0.0241	0.0639	0.2621	0.0569	0.2772	0.0487
371	0.0234	0.0429	0.0346	0.0052	0.0211	0.1428	0.079	0.0336	0.0176	0.0229	0.0155	0.092	0.0186	0.0689	0.0159
372	0.0225	0.0586	0.0394	0.0065	0.0228	0.0374	0.0175	0.0903	0.0512	0.045	0.0302	0.059	0.0701	0.0596	0.0587
373	0.1311	0.104	0.1284	0.0444	0.1013	0.0226	0.0266	0.0982	0.0733	0.0857	0.0028	0.006	0.0028	0.0048	0.0031
374	0.0699	0.0601	0.123	0.0296	0.0742	0.0133	0.0287	0.0618	0.0494	0.0657	0.1985	0.1002	0.1691	0.0738	0.1975
375	0.1912	0.4606	0.1477	0.0377	0.1255	0.125	0.142	0.1691	0.0957	0.1673	0.0032	0.0105	0.0054	0.0072	0.0059
376	0.0557	0.0791	0.0419	0.0951	0.0643	0.2913	0.5655	0.3983	0.1671	0.3734	0.0198	0.0364	0.0246	0.0925	0.0353
377	0.1097	0.159	0.1226	0.2253	0.1525	0.7305	0.7806	0.7303	0.5628	0.5312	0.5556	0.1058	0.539	0.157	0.3445
378	0.2626	0.5414	0.2584	0.051	0.1907	0.428	0.874	0.0809	0.055	0.045	0.0862	0.1453	0.0578	0.1539	0.0712
379	0.0853	0.1602	0.0879	0.0471	0.0734	0.1617	0.193	0.0727	0.0667	0.0733	0.0999	0.1404	0.0708	0.0342	0.124
380	0.3666	0.4869	0.2672	0.0156	0.2165	0.4018	0.67	0.0835	0.0317	0.036	0.0023	0.0112	0.0039	0.0072	0.0055
381	0.0686	0.1145	0.0624	0.0561	0.0624	0.1179	0.1116	0.0572	0.0335	0.0189	0.017	0.043	0.013	0.0827	0.0158
382	0.0588	0.286	0.0667	0.0968	0.0741	0.0211	0.0436	0.054	0.0418	0.0378	0.0029	0.0124	0.0426	0.0191	0.0104
383	0.1732	0.1632	0.0713	0.02	0.0881	0.0674	0.0734	0.0214	0.0143	0.0159	0.0017	0.0052	0.0043	0.0183	0.0071
384	0.0425	0.0628	0.0295	0.0101	0.0274	0.0354	0.0504	0.0207	0.0082	0.0166	0.0449	0.0358	0.0567	0.0275	0.0546
385	0.34	0.8634	0.3751	0.4346	0.3832	0.5841	0.9239	0.6617	0.3576	0.671	0.0174	0.0762	0.019	0.029	0.0255
386	0.0735	0.199	0.0476	0.1425	0.0878	0.156	0.206	0.1542	0.0628	0.1282	0.1426	0.2165	0.0547	0.2698	0.1184
387	0.0242	0.0316	0.0181	0.0055	0.0159	0.0301	0.0498	0.0489	0.0143	0.0259	0.0067	0.0106	0.0036	0.0087	0.0243
388	0.0323	0.0273	0.0175	0.0313	0.027	0.1855	0.2275	0.0094	0.005	0.0181	0.0727	0.1793	0.0541	0.2469	0.0645
389	0.0171	0.0237	0.0196	0.0423	0.0263	0.0871	0.1464	0.0292	0.0391	0.092	0.0016	0.0033	0.0041	0.0048	0.0077
390	0.1734	0.285	0.1832	0.0734	0.1433	0.2314	0.2204	0.1688	0.0849	0.0992	0.0056	0.0063	0.008	0.0074	0.0064
391	0.8918	0.123	0.5624	0.2113	0.5552	0.1123	0.1011	0.3398	0.1875	0.3292	0.009	0.1665	0.0232	0.0086	0.0134
392	0.0182	0.0488	0.0385	0.0645	0.0404	0.0246	0.0189	0.1145	0.0475	0.0511	0.0525	0.0334	0.0853	0.0256	0.1379
393	0.0487	0.7727	0.5493	0.5795	0.3925	0.0962	0.1065	0.5475	0.3651	0.6036	0.1887	0.0374	0.0366	0.0201	0.3187
394	0.1913	0.1653	0.0888	0.0448	0.1083	0.2021	0.2415	0.1327	0.0889	0.108	0.0035	0.0052	0.0035	0.0051	0.0039
395	0.0221	0.0081	0.0143	0.005	0.0138	0.0825	0.0531	0.0077	0.0046	0.0063	0.009	0.0106	0.0142	0.0209	0.0191
396	0.1531	0.0791	0.2962	0.0282	0.1591	0.0774	0.0798	0.0297	0.0504	0.027	0.0035	0.0078	0.0023	0.0032	0.0026
397	0.4842	0.0052	0.0206	0.0041	0.1696	0.0595	0.0426	0.0793	0.0553	0.0391	0.0141	0.0124	0.0352	0.0178	0.0326
398	0.0687	0.0302	0.0868	0.0414	0.0656	0.3873	0.868	0.1337	0.0977	0.1247	0.0146	0.014	0.0076	0.0072	0.002
399	0.1771	0.2779	0.2132	0.1835	0.1913	0.0766	0.0559	0.08	0.0719	0.105	0.0019	0.0028	0.0037	0.0031	0.0043
400	0.0151	0.028	0.0261	0.0213	0.0208	0.1278	0.2842	0.0623	0.0385	0.0598	0.0261	0.0576	0.0253	0.0391	0.0621
401	0.1394	0.1414	0.1378	0.0565	0.1112	0.0788	0.0465	0.0771	0.0699	0.0642	0.0326	0.0143	0.0469	0.0517	0.0465
402	0.1513	0.1129	0.0792	0.0769	0.1025	0.0615	0.0964	0.0856	0.1169	0.2508	0.0063	0.0249	0.0103	0.082	0.0129
403	0.0841	0.0666	0.0915	0.0262	0.0673	0.376	0.2018	0.239	0.0931	0.2985	0.0298	0.0141	0.0351	0.0148	0.01
404	0.6961	0.6204	0.8484	0.081	0.5418	0.1033	0.0465	0.2885	0.1026	0.1456	0.0057	0.0077	0.016	0.0069	0.0055
405	0.3171	0.1406	0.1762	0.0377	0.177	0.0882	0.0605	0.1276	0.1605	0.1066	0.0117	0.0205	0.0142	0.0267	0.0116
406	0.114	0.0212	0.2096	0.3212	0.2149	0.3206	0.2115	0.0712	0.0806	0.25	0.004	0.0027	0.0024	0.0026	0.0033
407	0.1701	0.159	0.1786	0.0208	0.1232	0.0881	0.0322	0.0601	0.0429	0.0557	0.0105	0.0091	0.0177	0.014	0.0185
408	0.1225	0.1576	0.1921	0.1512	0.1552	0.0886	0.2757	0.1408	0.0204	0.0646	0.031	0.0122	0.0219	0.0117	0.0268
409	0.0088	0.0072	0.0123	0.0141	0.0117	0.011	0.0117	0.0082	0.0033	0.0044	0.0054	0.0157	0.01	0.0076	0.0067
410	0.1103	0.1566	0.1553	0.0117	0.0924	0.2801	0.2777	0.0298	0.015	0.0272	0.0358	0.5994	0.0686	0.4741	0.1305
411	0.2421	0.0876	0.0549	0.0856	0.1275	0.053	0.1163	0.0345	0.0371	0.0363	0.0254	0.0394	0.0227	0.0214	0.0268
412	0.0487	0.0374	0.0199	0.0253	0.0313	0.0149	0.018	0.016	0.0125	0.0079	0.039	0.0404	0.0511	0.0102	0.0167
413	0.2869	0.1606	0.2163	0.1805	0.2279	0.1755	0.0708	0.0289	0.0404	0.0175	0.2133	0.2885	0.2633	0.3285	0.2525
414	1.1152	0.5488	1.1533	0.7607	1.0097	0.7259	0.4277	0.6809	0.2881	0.6014	0.0033	0.0039	0.0067	0.0028	0.0074
415	0.0813	0.1819	0.1155	0.0802	0.0923	0.0485	0.0791	0.0735	0.0497	0.0689	0.1229	0.056	0.1458	0.0393	0.1475
416	0.0593	0.0545	0.0993	0.0416	0.0668	0.0443	0.0673	0.0195	0.0277	0.0131	0.0339	0.025	0.0294	0.0166	0.0314
417	0.0308	0.0493	0.0861	0.008	0.0417	0.0821	0.0534	0.0243	0.0233	0.0246	0.0321	0.0208	0.0128	0.0627	0.0136
418	0.0596	0.1232	0.1007	0.0824	0.0809	0.0369	0.0412	0.0234	0.0638	0.0354	0.019	0.0156	0.0137	0.0106	0.0409
419	0.0455	0.1654	0.158	0.0238	0.0758	0.1417	0.2252	0.0442	0.0544	0.0276	0.1529	0.044	0.0632	0.0215	0.1277
420	0.0272	0.0407	0.0586	0.119	0.0683	0.1896	0.1911	0.0704	0.046	0.0343	0.0183	0.0239	0.0194	0.0212	0.017
421	0.0382	0.0947	0.0565	0.0128	0.0359	0.0434	0.0537	0.0224	0.0295	0.0218	0.0022	0.0032	0.0023	0.0041	0.0025
422	0.1156	0.1307	0.1659	0.0912	0.1242	0.153	0.0826	0.2031	0.1343	0.0759	0.0509	0.018	0.0906	0.1253	0.1015
423	0.1068	0.1195	0.203	0.0921	0.1339	0.0713	0.043	0.0774	0.0714	0.0292	0.0057	0.0104	0.0088	0.0038	0.0083
424	0.1322	0.1536	0.1303	0.1222	0.1282	0.1046	0.0526	0.0749	0.0407	0.0332	0.0081	0.0623	0.02	0.0377	0.0095
425	0.0813	0.0605	0.1108	0.0271	0.0731	0.0626	0.045	0.0535	0.0211	0.0171	0.0292	0.0176	0.0176	0.0072	0.0444
426	0.1231	0.0852	0.1922	0.0618	0.1257	0.1857	0.0846	0.0338	0.0311	0.0228	0.0034	0.0039	0.003	0.0036	0.0031
427	0.7038	0.3519	0.4574	0.4713	0.5442	0.7786	0.662	0.5939	0.3221	0.4628	0.0107	0.0364	0.015	0.0252	0.012
428	0.0376	0.058	0.1415	0.0275	0.0688	0.0453	0.0441	0.1676	0.0755	0.0563	0.0034	0.0081	0.0148	0.0049	0.0088
429	0.1729	0.4679	0.5883	0.3456	0.3689	0.1921	0.0661	0.1306	0.0548	0.0863	0.0013	0.0048	0.0063	0.0044	0.0032
430	0.7837	0.4931	0.4582	0.241	0.4943	0.5328	0.5094	0.4392	0.2143	0.2065	0.0458	0.0766	0.0284	0.045	0.033
431	0.2774	0.133	0.2363	0.0726	0.1954	0.2215	0.1876	0.2151	0.1022	0.1222	0.0065	0.0119	0.0177	0.006	0.0106
432	0.3419	0.3407	0.2869	0.2328	0.2872	0.4483	0.5254	0.2895	0.1685	0.2537	0.0282	0.0191	0.0204	0.0156	0.0191
433	0.0668	0.0546	0.1672	0.0164	0.0835	0.0346	0.0376	0.0351	0.0235	0.0141	0.0219	0.0221	0.009	0.0339	0.0202
434	0.1393	0.088	0.134	0.0503	0.1079	0.0917	0.0865	0.048	0.0296	0.0233	0.0086	0.0165	0.012	0.01	0.0119
435	0.1142	0.2523	0.1584	0.157	0.1432	0.2726	0.3612	0.2255	0.177	0.1618	0.0362	0.0358	0.0089	0.0313	0.0405
436	0.1757	0.2218	0.1351	0.0717	0.1275	0.2823	0.2369	0.2097	0.1447	0.1699	0.0568	0.2146	0.0732	0.13	0.1309
437	0.1323	0.1786	0.0228	0.0149	0.0567	0.1699	0.165	0.0408	0.0368	0.0164	0.0626	0.1139	0.035	0.0698	0.1437
438	1.6411	1.7781	1.8412	1.0662	1.5162	3.2452	2.9286	1.9095	1.4134	2.2443	0.0232	0.0303	0.0169	0.0264	0.0245
439	0.058	0.1213	0.0585	0.0255	0.0474	0.3288	0.1856	0.2041	0.0822	0.0963	0.0401	0.0533	0.06	0.0341	0.0641
440	1.0764	1.2846	0.7166	0.3145	0.7025	0.79	1.5352	0.3751	0.2351	0.5501	0.0227	0.0431	0.0087	0.0692	0.0204
441	0.0706	0.1414	0.1226	0.0452	0.0795	0.0916	0.1302	0.0642	0.0389	0.0659	0.0247	0.0167	0.0767	0.0106	0.0531
442	0.0515	0.2832	0.0865	0.0448	0.0609	0.1043	0.2138	0.0729	0.0476	0.0423	0.0535	0.1026	0.0196	0.1251	0.0469
443	0.1135	0.1162	0.0904	0.0227	0.0756	0.2038	0.1703	0.0268	0.0352	0.0209	0.1295	0.0762	0.2118	0.0268	0.1293
444	0.0616	0.0571	0.0839	0.0252	0.0569	0.0593	0.0392	0.0242	0.0276	0.0218	0.0484	0.0773	0.0247	0.0723	0.0355
445	0.0907	0.1	0.0497	0.0295	0.0566	0.0606	0.067	0.0343	0.0627	0.0241	0.0302	0.0873	0.0342	0.0784	0.0356
446	0.0497	0.0816	0.0785	0.032	0.0534	0.0867	0.0871	0.0155	0.018	0.0114	0.0484	0.0399	0.02	0.0337	0.0232
447	0.5295	0.3801	0.389	0.3199	0.4128	0.3638	0.1233	0.2848	0.3364	0.3335	0.0394	0.0428	0.0202	0.029	0.0436
448	0.0834	0.0441	0.0808	0.0392	0.0678	0.094	0.0862	0.0222	0.0316	0.0209	0.1052	0.0464	0.0369	0.0975	0.059
449	0.2886	0.3193	0.2874	0.1651	0.2471	0.1726	0.085	0.0847	0.1216	0.0601	0.0235	0.024	0.0245	0.0448	0.0173
450	0.0697	0.0655	0.0937	0.0774	0.0803	0.0566	0.0291	0.1165	0.1006	0.0529	0.0251	0.032	0.0293	0.0436	0.0438
451	0.0603	0.0439	0.0435	0.0289	0.0442	0.0347	0.0297	0.0413	0.0324	0.0266	3.6896	2.8592	3.9763	4.324	3.5341
452	0.0249	0.0434	0.0822	0.0109	0.0394	0.0368	0.0182	0.0113	0.0162	0.0061	0.0241	0.0165	0.0211	0.02	0.0189
453	0.581	0.4354	0.412	0.3995	0.4642	0.5386	0.6699	0.2677	0.1762	0.3629	0.3437	0.1131	0.2173	0.1312	0.1989
454	0.2018	0.3151	0.1664	0.0589	0.1423	0.1123	0.1107	0.0792	0.0513	0.0551	0.0075	0.0167	0.0092	0.0111	0.0066
455	0.0416	0.0374	0.0294	0.0242	0.0317	0.0366	0.0206	0.02	0.0166	0.0072	0.5367	0.4429	0.405	0.395	0.4195
456	0.0562	0.125	0.0811	0.0593	0.0655	0.0349	0.0231	0.0398	0.04	0.0261	0.0033	0.0189	0.0157	0.0175	0.009
457	0.0593	0.0729	0.0666	0.0354	0.0538	0.0294	0.0379	0.017	0.0207	0.0082	0.0152	0.0054	0.03	0.0079	0.0155
458	0.0098	0.0095	0.0141	0.0105	0.0114	0.0073	0.0063	0.0052	0.0021	0.0024	0.0189	0.0956	0.0161	0.1024	0.0301
459	0.0086	0.0077	0.0125	0.0055	0.0089	0.0064	0.0065	0.003	0.0018	0.0021	0.0065	0.0087	0.0072	0.0366	0.0052
460	0.009	0.0159	0.0081	0.0049	0.0074	0.0088	0.0107	0.0041	0.0022	0.0077	0.0296	0.1084	0.0442	0.0948	0.0407
461	0.0133	0.0071	0.0223	0.0036	0.0131	0.0088	0.0055	0.0051	0.0064	0.0064	0.0184	0.0332	0.0139	0.0771	0.0208
462	0.0061	0.0098	0.0103	0.0061	0.0075	0.0095	0.0062	0.005	0.0033	0.0032	0.0011	0.0119	0.0015	0.0046	0.0028
463	0.0143	0.0071	0.015	0.0053	0.0115	0.0254	0.0237	0.0045	0.0024	0.0045	0.0503	0.0467	0.0239	0.0135	0.0438
464	0.2018	0.1349	0.1311	0.2036	0.1788	0.1425	0.1654	0.1174	0.0886	0.1365	0.0142	0.0266	0.0163	0.045	0.0235
465	0.0989	0.2675	0.0501	0.0384	0.0625	0.1034	0.1125	0.0257	0.0781	0.0148	0.3928	0.1189	0.1585	0.2709	0.1025
466	0.0742	0.1772	0.0625	0.0056	0.0475	0.0366	0.0268	0.0035	0.0024	0.004	0.0083	0.0077	0.0073	0.0052	0.0086
467	0.6223	0.4643	0.245	0.3139	0.3937	0.3257	0.1964	0.4266	0.3131	0.422	0.1221	0.1606	0.0863	0.1179	0.0982
468	0.3658	0.6546	0.4243	1.1796	0.6566	0.3377	0.5803	0.4623	0.5118	0.2618	0.0373	0.1456	0.0551	0.0414	0.0668
469	0.0089	0.0043	0.0065	0.0048	0.0067	0.005	0.0067	0.0112	0.0035	0.0042	0.0558	0.014	0.0312	0.0191	0.0442
470	0.0215	0.0829	0.082	0.0178	0.0404	0.0222	0.0186	0.0317	0.0296	0.0129	0.3305	0.3039	0.3408	0.2797	0.3582
471	0.0049	0.0052	0.0072	0.0043	0.0054	0.0091	0.0113	0.0061	0.0027	0.0075	0.0718	0.0488	0.0575	0.0294	0.0241
472	0.3828	0.0684	0.418	0.4334	0.4114	0.2983	0.1893	0.4203	0.3799	0.6361	0.0179	0.0172	0.0266	0.0088	0.0183
473	0.0631	0.0612	0.0414	0.0646	0.0564	0.1335	0.0662	0.0429	0.035	0.04	0.0051	0.0501	0.0042	0.0204	0.0028
474	0.2526	0.1202	0.2371	0.1605	0.2167	0.0833	0.2601	0.1415	0.1134	0.1707	0.0153	0.0219	0.0168	0.0087	0.0215
475	0.0246	0.0054	0.0174	0.0137	0.0186	0.1601	0.0208	0.0412	0.0152	0.0231	0.0049	0.0119	0.0132	0.0089	0.0113
476	0.0189	0.008	0.0123	0.0074	0.0128	0.1152	0.031	0.0184	0.0167	0.0218	0.0784	0.0693	0.0829	0.0746	0.111
477	0.0102	0.0086	0.0197	0.0065	0.0121	0.0073	0.0051	0.003	0.0042	0.0022	0.0189	0.0644	0.0132	0.0847	0.0493
478	0.0142	0.0492	0.0192	0.0069	0.0134	0.007	0.011	0.0043	0.0034	0.0023	0.0377	0.0395	0.0333	0.0133	0.0566
479	0.0447	0.0384	0.0325	0.0138	0.0303	0.1542	0.0873	0.0311	0.0363	0.0259	0.1048	0.1168	0.0648	0.2951	0.0887
480	0.0094	0.0068	0.0138	0.007	0.0101	0.0856	0.0183	0.0074	0.0232	0.0092	0.0253	0.0329	0.0281	0.0367	0.018
481	0.0902	0.0699	0.0943	0.0478	0.0774	0.0994	0.1326	0.0478	0.0532	0.0424	0.0046	0.0118	0.0193	0.0196	0.0121
482	0.2093	0.1591	0.1896	0.2298	0.2096	0.1694	0.1135	0.2351	0.1796	0.3011	0.3336	0.0674	0.2674	0.0467	0.1608
483	0.1673	0.0343	0.0898	0.0275	0.0949	0.1132	0.1886	0.0635	0.0561	0.0595	0.0135	0.0397	0.0113	0.0701	0.0085
484	0.1233	0.1259	0.0912	0.0606	0.0917	0.1538	0.1422	0.0435	0.2405	0.1135	0.0347	0.0094	0.0306	0.01	0.0382
485	0.0326	0.0209	0.0163	0.0165	0.0218	0.0275	0.0348	0.0159	0.004	0.0194	0.0151	0.0209	0.0155	0.045	0.0146
486	0.0492	0.0806	0.091	0.0778	0.0727	0.0737	0.0401	0.0359	0.0339	0.0314	0.1341	0.0193	0.0384	0.0366	0.0401
487	0.0151	0.0134	0.0113	0.0117	0.0127	0.0776	0.0331	0.0165	0.0209	0.0117	0.0096	0.0106	0.0162	0.0263	0.0091
488	0.0571	0.123	0.0873	0.0217	0.0554	0.0516	0.0442	0.0685	0.0479	0.0806	0.6448	0.9234	0.8273	0.7653	0.5787
489	0.0241	0.1796	0.0763	0.0121	0.0375	0.1106	0.226	0.0571	0.0607	0.051	0.1523	0.1067	0.2339	0.0926	0.2982
490	0.0541	0.032	0.054	0.0231	0.0438	0.0324	0.0244	0.0309	0.0554	0.0473	0.0235	0.0864	0.0373	0.0929	0.0365
491	0.0494	0.0409	0.0744	0.0146	0.0461	0.1446	0.1921	0.0245	0.0171	0.0255	0.0175	0.0323	0.0104	0.0412	0.0211
492	0.0935	0.0834	0.0571	0.0077	0.0528	0.0843	0.1351	0.0123	0.0175	0.0064	0.1371	0.5919	0.2086	0.7104	0.31
493	0.0312	0.0611	0.0425	0.0164	0.03	0.0219	0.0269	0.0153	0.0153	0.0084	0.007	0.0223	0.0058	0.0192	0.0039
494	0.0083	0.0073	0.0106	0.0061	0.0083	0.1474	0.3069	0.0072	0.0043	0.0088	0.0156	0.0465	0.0412	0.0131	0.0135
495	0.0931	0.1009	0.0901	0.0393	0.0742	0.1978	0.2081	0.0198	0.0171	0.0091	0.0858	0.0344	0.0598	0.0274	0.0979
496	0.1836	0.1009	0.0989	0.0214	0.1013	0.1099	0.1997	0.047	0.0178	0.0126	0.0986	0.0462	0.098	0.027	0.0686
497	0.0653	0.097	0.034	0.0454	0.0483	0.0648	0.1741	0.0275	0.0225	0.0089	0.0264	0.0751	0.0231	0.0239	0.0256
498	0.013	0.0065	0.0208	0.0037	0.0125	0.0237	0.1276	0.038	0.0464	0.0343	0.0115	0.02	0.0114	0.0204	0.0167
499	0.0354	0.0722	0.0515	0.0399	0.0423	0.0242	0.0359	0.052	0.0317	0.0182	0.0141	0.0261	0.0182	0.0379	0.0159
500	0.1727	0.1711	0.0479	0.0216	0.0807	0.2602	0.2733	0.0307	0.0163	0.0185	0.0363	0.0201	0.0501	0.0268	0.0463
501	0.0464	0.0638	0.0698	0.015	0.0437	0.0809	0.0614	0.0274	0.0205	0.0174	0.0257	0.0394	0.0256	0.0146	0.0169
502	0.0058	0.008	0.0097	0.0037	0.0064	0.0082	0.0177	0.0061	0.0029	0.0047	0.0342	0.0289	0.032	0.0244	0.027
503	0.0074	0.0053	0.0091	0.0034	0.0066	0.0114	0.0122	0.0027	0.0077	0.0025	0.0386	0.022	0.0218	0.0327	0.0279
504	0.0058	0.0099	0.0151	0.0041	0.0083	0.0112	0.0134	0.0038	0.0057	0.005	0.0438	0.1417	0.0457	0.0939	0.0514
505	0.0474	0.0921	0.076	0.0212	0.0482	0.0187	0.0142	0.0283	0.0224	0.0285	0.004	0.0054	0.0047	0.0034	0.0061
506	0.0246	0.0108	0.0516	0.0118	0.0293	0.0667	0.0488	0.0076	0.0178	0.0176	0.0132	0.0589	0.0129	0.0845	0.0214
507	0.0221	0.0978	0.0613	0.0177	0.0337	0.0631	0.0546	0.0147	0.0075	0.0099	0.0079	0.0066	0.0151	0.0079	0.0108
508	0.0228	0.1672	0.1055	0.0347	0.0543	0.0574	0.0338	0.0591	0.0456	0.0461	0.0515	0.0157	0.029	0.0073	0.0463
509	0.0187	0.0387	0.1482	0.0306	0.0658	0.0135	0.0164	0.0076	0.01	0.0095	0.0019	0.0213	0.0043	0.1723	0.0041
510	0.0063	0.0145	0.025	0.0059	0.0124	0.0067	0.0072	0.0035	0.0056	0.003	0.0337	0.0564	0.0143	0.0755	0.0233
511	0.3414	0.1732	0.2114	0.0763	0.2097	0.3437	0.2916	0.0964	0.0752	0.1045	0.3556	0.4738	0.3384	0.4452	0.3474
512	0.1442	0.1859	0.1101	0.0803	0.1115	0.0563	0.0739	0.025	0.0309	0.0489	0.0317	0.072	0.0467	0.0486	0.0499
513	0.0083	0.0136	0.0281	0.0186	0.0183	0.0287	0.0167	0.0624	0.0707	0.0646	0.0029	0.0054	0.0041	0.0064	0.0075
514	0.0091	0.0264	0.0224	0.0186	0.0167	0.014	0.0117	0.0302	0.0262	0.021	0.5804	0.1	0.6047	0.0859	0.3782
515	0.0033	0.0037	0.0048	0.0014	0.0032	0.0033	0.0031	0.0187	0.0107	0.0036	0.0342	0.0552	0.0392	0.0523	0.0302
516	0.044	0.0439	0.1272	0.5235	0.2315	0.0479	0.0359	0.2778	0.3935	0.12	0.0275	0.1536	0.0312	0.1049	0.0369
517	0.0126	0.023	0.0303	0.0136	0.0189	0.0235	0.0082	0.0249	0.0425	0.0137	0.0294	0.0771	0.0154	0.0644	0.0211
518	0.0164	0.019	0.042	0.0326	0.0303	0.0422	0.0209	0.0461	0.0097	0.0462	0.0385	0.0261	0.0152	0.023	0.0352
519	0.014	0.038	0.0648	0.0331	0.0373	0.0386	0.0186	0.0522	0.0294	0.0332	0.0123	0.0153	0.0091	0.0127	0.0137
520	0.0046	0.0207	0.0246	0.0026	0.0106	0.0215	0.01	0.0052	0.0055	0.0039	0.0334	0.0453	0.0246	0.0429	0.0143
521	0.0181	0.0147	0.0505	0.0989	0.0558	0.0188	0.0231	0.2106	0.1331	0.1756	0.1249	0.1116	0.1992	0.0357	0.1155
522	0.079	0.0371	0.0595	0.1374	0.092	0.0343	0.022	0.2399	0.1164	0.1535	0.3619	0.1925	0.1479	0.3537	0.2758
523	0.0099	0.0228	0.0101	0.0112	0.0104	0.0111	0.0084	0.0025	0.0201	0.0179	0.061	0.0341	0.091	0.018	0.1055
524	0.0158	0.0249	0.0254	0.0465	0.0292	0.0204	0.0224	0.0351	0.024	0.0217	0.1693	0.3897	0.1767	0.5773	0.1673
525	0.0962	0.0554	0.0392	0.1411	0.0922	0.0693	0.0723	0.2848	0.1624	0.1222	0.0018	0.0052	0.0134	0.003	0.0047
526	0.0274	0.0312	0.0227	0.0355	0.0285	0.0397	0.0165	0.0747	0.034	0.0446	0.0241	0.0647	0.0132	0.092	0.0093
527	0.0384	0.0328	0.039	0.0418	0.0397	0.0413	0.0504	0.0403	0.017	0.0221	0.0021	0.0041	0.0051	0.0026	0.0036
528	0.0278	0.0242	0.0309	0.0179	0.0255	0.0333	0.0177	0.0241	0.0275	0.0168	0.0075	0.026	0.0547	0.0043	0.0344
529	0.0122	0.0145	0.0236	0.0167	0.0175	0.0194	0.0145	0.0163	0.0025	0.0099	0.0128	0.0739	0.0119	0.0991	0.022
530	0.0032	0.0091	0.006	0.0163	0.0085	0.0041	0.0069	0.0182	0.0161	0.0058	0.0124	0.0139	0.0106	0.0246	0.0193
531	0.0048	0.0124	0.0069	0.0096	0.0071	0.0029	0.004	0.0186	0.0201	0.004	0.0397	0.0197	0.0374	0.0318	0.0232
532	0.0421	0.0621	0.0869	0.0525	0.0605	0.0467	0.0386	0.0368	0.0191	0.0879	0.0188	0.0069	0.0154	0.0042	0.0082
533	0.0099	0.0054	0.0091	0.0102	0.0097	0.0041	0.0024	0.0113	0.0314	0.0034	0.2073	0.3354	0.2524	0.1744	0.1667
534	1.5569	1.3412	0.5158	1.305	1.1259	0.5449	0.9092	1.0699	0.9363	1.0985	0.0569	0.0981	0.0678	0.1042	0.0416
535	0.1121	0.1001	0.0642	0.2247	0.1337	0.1139	0.1408	0.1782	0.1683	0.218	0.0111	0.0316	0.0104	0.0289	0.0102
536	0.0704	0.1226	0.04	0.1044	0.0716	0.1737	0.2018	0.1942	0.1116	0.1204	0.0042	0.0035	0.0021	0.0034	0.0052
537	0.0444	0.0317	0.0334	0.096	0.0579	0.0501	0.0423	0.0369	0.03	0.0416	0.0166	0.046	0.0233	0.0368	0.0203
538	0.0976	0.1826	0.0346	0.0375	0.0565	0.1021	0.1156	0.068	0.0076	0.025	0.1257	0.1542	0.0749	0.268	0.1404
539	0.1103	0.0711	0.0482	0.1058	0.0881	0.0621	0.0942	0.0687	0.031	0.0527	0.0021	0.0021	0.0039	0.0031	0.008
540	0.0229	0.0289	0.0258	0.0365	0.0284	0.017	0.0186	0.0113	0.009	0.014	0.0414	0.2577	0.0304	0.3164	0.0808
541	0.0123	0.0028	0.0051	0.0037	0.007	0.0079	0.0055	0.0266	0.0114	0.0092	0.0382	0.1111	0.018	0.0152	0.0369
542	0.0717	0.061	0.0786	0.122	0.0908	0.0154	0.0257	0.023	0.0052	0.0196	0.5496	1.0107	1.0284	0.2539	0.6999
543	0.0747	0.04	0.0367	0.0296	0.047	0.089	0.1463	0.0396	0.0325	0.04	0.0072	0.0099	0.0094	0.0083	0.0092
544	0.0055	0.0394	0.0052	0.0105	0.0071	0.0072	0.0137	0.0156	0.0147	0.0288	0.0364	0.0597	0.0234	0.0423	0.0275
545	0.1024	0.1454	0.0538	0.3155	0.1572	0.1033	0.1107	0.0688	0.059	0.162	0.0025	0.0103	0.0096	0.0096	0.0089
546	0.0854	0.0379	0.0258	0.0794	0.0635	0.0241	0.0565	0.0139	0.0255	0.0328	0.0046	0.0025	0.0084	0.0054	0.0056
547	0.0514	0.0521	0.0051	0.008	0.0215	0.0572	0.0259	0.0466	0.0302	0.0094	0.0459	0.0366	0.0403	0.0505	0.0306
548	0.0465	0.0642	0.0059	0.0056	0.0193	0.0566	0.0543	0.0267	0.0155	0.0287	0.0057	0.0191	0.0098	0.0253	0.0213
549	0.0776	0.0595	0.0055	0.0043	0.0292	0.1188	0.2303	0.0149	0.0119	0.0067	0.2111	0.0518	0.072	0.0198	0.2544
550	0.0755	0.1887	0.0268	0.0891	0.0638	0.1243	0.1149	0.1425	0.0899	0.1076	0.1664	0.4176	0.0887	0.4619	0.0893
551	0.0051	0.0041	0.0059	0.0028	0.0046	0.0051	0.006	0.003	0.0094	0.0066	0.9021	0.5597	0.4411	0.2458	1.0152
552	0.0048	0.0026	0.0064	0.0048	0.0054	0.0052	0.0054	0.004	0.0135	0.0051	0.0793	0.2138	0.0559	0.1193	0.1027
553	0.0898	0.1556	0.0436	0.0424	0.0586	0.0384	0.0338	0.018	0.015	0.0215	0.1061	0.1675	0.1152	0.139	0.0846
554	0.105	0.0703	0.0369	0.0282	0.0567	0.0743	0.0421	0.0283	0.0223	0.0197	0.0928	0.0458	0.1143	0.0269	0.4062
555	0.0582	0.0565	0.0373	0.013	0.0362	0.0307	0.0287	0.0269	0.0077	0.0122	0.0029	0.0069	0.0074	0.006	0.0074
556	0.116	0.0399	0.0223	0.0066	0.0483	0.0206	0.0144	0.0155	0.0103	0.0059	0.0141	0.0662	0.0301	0.0823	0.0307
557	0.0128	0.0081	0.0101	0.0037	0.0089	0.0126	0.0132	0.0016	0.0034	0.002	0.0546	0.0251	0.1738	0.0143	0.0712
558	0.0687	0.0713	0.0234	0.0161	0.0361	0.0696	0.0716	0.0158	0.0079	0.0093	0.0021	0.0038	0.0043	0.0055	0.0021
559	0.0211	0.0166	0.0315	0.0129	0.0218	0.0108	0.0109	0.0329	0.0132	0.0127	0.1037	0.0871	0.0572	0.0808	0.0715
560	0.0833	0.0504	0.0246	0.0937	0.0672	0.1835	0.1007	0.0865	0.0502	0.0665	0.028	0.0236	0.0499	0.0125	0.0525
561	0.0344	0.0115	0.0286	0.0156	0.0262	0.0352	0.0325	0.0134	0.0045	0.008	0.0047	0.006	0.0055	0.0105	0.0102
562	0.0944	0.1133	0.0537	0.0613	0.0698	0.0394	0.0346	0.022	0.0274	0.0295	0.0403	0.0188	0.0232	0.0257	0.05
563	0.0037	0.0053	0.0081	0.0066	0.0062	0.0044	0.007	0.0027	0.0032	0.0031	0.011	0.0209	0.014	0.013	0.0098
564	0.0063	0.0068	0.0067	0.0055	0.0062	0.0039	0.0049	0.0026	0.0027	0.0031	0.0052	0.0118	0.0186	0.0237	0.0394
565	0.0255	0.0756	0.045	0.0507	0.0404	0.1034	0.1014	0.0781	0.0808	0.0889	0.0701	0.0128	0.0512	0.0113	0.0363
566	0.0806	0.0692	0.0796	0.1737	0.1113	0.2212	0.0504	0.054	0.0592	0.0816	0.0215	0.0236	0.0377	0.015	0.0198
567	0.0144	0.0184	0.0267	0.0109	0.0173	0.0786	0.0954	0.0191	0.022	0.02	0.138	0.1307	0.1791	0.1429	0.2666
568	0.0707	0.0731	0.0534	0.0847	0.0696	0.081	0.0448	0.1082	0.0807	0.0665	0.0339	0.2386	0.0252	0.361	0.0433
569	0.0481	0.0771	0.0493	0.0379	0.0451	0.0877	0.0473	0.0235	0.0181	0.039	0.1116	0.1224	0.1424	0.1344	0.0728
570	0.0186	0.0459	0.0334	0.012	0.0213	0.0226	0.0207	0.0159	0.0095	0.0134	0.0761	0.0174	0.0486	0.0205	0.066
571	0.0312	0.041	0.0304	0.0103	0.024	0.033	0.0201	0.0121	0.0137	0.0155	0.0221	0.028	0.0175	0.0265	0.0141
572	0.0174	0.0327	0.0278	0.0155	0.0202	0.0308	0.0287	0.0119	0.0185	0.0124	0.142	0.1467	0.1149	0.1408	0.1645
573	0.1568	0.0982	0.0539	0.0507	0.0872	0.1525	0.0239	0.028	0.0447	0.0499	0.0279	0.0906	0.0406	0.0566	0.0703
574	0.0128	0.0369	0.0343	0.0039	0.017	0.0873	0.0318	0.0518	0.0143	0.0343	0.9382	0.6381	0.9969	0.3845	1.0535
575	0.0168	0.0255	0.0243	0.0397	0.0269	0.0345	0.0144	0.023	0.0206	0.0076	0.0286	0.0497	0.0461	0.0239	0.0491
576	0.0263	0.0268	0.0306	0.0156	0.0242	0.0704	0.0334	0.0474	0.0357	0.0228	0.0134	0.0259	0.0182	0.0279	0.0314
577	0.0524	0.0544	0.0483	0.0297	0.0434	0.025	0.0153	0.0139	0.0224	0.0119	0.019	0.0528	0.0285	0.0672	0.0311
578	0.0433	0.0675	0.0672	0.0245	0.045	0.1034	0.0648	0.0385	0.0177	0.0184	0.0365	0.0261	0.053	0.0394	0.0357
579	0.0097	0.0256	0.0219	0.0071	0.0129	0.0209	0.0147	0.0067	0.0075	0.0077	0.0089	0.0053	0.0048	0.0035	0.0047
580	0.1632	0.0756	0.1846	0.0868	0.1449	0.111	0.0858	0.1187	0.0954	0.179	0.0558	0.0513	0.0739	0.0431	0.078
581	0.6551	0.6281	0.1272	0.094	0.2921	1.0843	1.4517	0.1375	0.0697	0.1066	0.0459	0.1432	0.0447	0.1225	0.0768
582	0.0481	0.0336	0.0277	0.0079	0.0279	0.0156	0.0276	0.0181	0.0219	0.0152	0.0107	0.0641	0.0091	0.1094	0.0143
583	0.0475	0.072	0.0631	0.0857	0.0654	0.0299	0.0412	0.0762	0.0471	0.0263	0.0107	0.0159	0.0077	0.0589	0.0257
584	0.0941	0.037	0.0659	0.0431	0.0677	0.066	0.0567	0.035	0.032	0.0541	0.0193	0.0302	0.012	0.0274	0.0232
585	0.066	0.0667	0.0741	0.0355	0.0585	0.1222	0.0574	0.0758	0.0695	0.102	0.0143	0.012	0.024	0.0105	0.0161
586	0.0309	0.0928	0.0314	0.0175	0.0266	0.0475	0.0424	0.021	0.0186	0.0191	0.0135	0.0151	0.0221	0.013	0.0458
587	0.0515	0.0538	0.0526	0.0336	0.0459	0.0376	0.0326	0.0123	0.0104	0.0229	0.0046	0.0047	0.0122	0.0034	0.0085
588	0.1117	0.1214	0.0326	0.0359	0.0601	0.3308	0.3431	0.0437	0.0309	0.0418	0.0272	0.0372	0.0371	0.0547	0.0249
589	0.1017	0.0525	0.048	0.0119	0.0539	0.1166	0.1588	0.0211	0.0213	0.0093	0.0682	0.0804	0.076	0.2557	0.0627
590	0.0332	0.0435	0.0339	0.0098	0.0256	0.0181	0.0918	0.0708	0.0396	0.0654	0.0099	0.0032	0.0021	0.0034	0.0032
591	0.0716	0.1757	0.1271	0.0346	0.0778	0.0897	0.0527	0.0482	0.0268	0.0413	0.003	0.0089	0.0033	0.0087	0.0086
592	0.0194	0.0252	0.0476	0.0356	0.0342	0.0803	0.0515	0.0407	0.0398	0.0539	0.359	0.6451	0.2723	0.9178	0.3567
593	0.0203	0.0355	0.0527	0.0086	0.0272	0.0435	0.0638	0.0194	0.0198	0.0232	0.0924	0.0642	0.188	0.0296	0.181
594	0.0737	0.0582	0.093	0.0446	0.0705	0.1058	0.1384	0.0789	0.0825	0.1057	0.1256	0.0448	0.1727	0.0296	0.1632
595	0.0416	0.0596	0.0412	0.0095	0.0307	0.1746	0.0869	0.0247	0.0153	0.0182	1.3122	0.5735	1.8836	0.5173	1.147
596	0.0863	0.2427	0.1277	0.2252	0.1464	0.293	0.4587	0.135	0.074	0.1401	0.0127	0.0674	0.0209	0.0503	0.0184
597	0.0032	0.0024	0.0147	0.0089	0.0089	0.0114	0.0043	0.0028	0.0028	0.0068	0.1756	0.1495	0.2382	0.1792	0.2817
598	0.1231	0.3067	0.0398	0.0809	0.0813	0.1741	0.1143	0.0369	0.0134	0.0065	0.0342	0.0386	0.0239	0.0558	0.0387
599	0.1598	0.1794	0.022	0.0473	0.0764	0.0199	0.0369	0.0309	0.0195	0.0102	0.0265	0.0082	0.0145	0.0076	0.0174
600	0.0288	0.0543	0.0575	0.021	0.0358	0.0389	0.0749	0.0744	0.0546	0.0175	0.0123	0.0179	0.0251	0.0317	0.0122
601	0.0732	0.0547	0.0793	0.0184	0.057	0.0262	0.0472	0.0279	0.0035	0.0177	0.0089	0.0217	0.0128	0.0201	0.014
602	0.2768	0.1132	0.2029	0.2591	0.2462	0.2573	0.1835	0.0389	0.0662	1.3814	0.0524	0.0758	0.0211	0.0994	0.0333
603	0.017	0.0175	0.0244	0.0385	0.0266	0.0088	0.0088	0.0158	0.0093	0.1856	0.0448	0.0621	0.0058	0.0172	0.016
604	0.0808	0.0378	0.1287	0.1124	0.1073	0.0621	0.0281	0.0167	0.0369	0.242	0.0437	0.035	0.0408	0.0432	0.0659
605	0.2689	0.0146	0.0066	0.0051	0.0935	0.0465	0.0301	0.0091	0.007	0.0243	0.0032	0.0026	0.0088	0.0042	0.0061
606	0.0089	0.0224	0.0091	0.0082	0.0087	0.0187	0.0108	0.0163	0.0077	0.0376	0.0859	0.7558	0.072	0.5756	0.0793
607	0.0652	0.0366	0.0811	0.1305	0.0923	0.0208	0.0236	0.0136	0.0315	0.2724	0.1492	0.2122	0.0962	0.2234	0.176
608	0.0625	0.0412	0.0515	0.0448	0.0529	0.0551	0.0302	0.0102	0.0205	0.1331	0.1003	0.0164	0.0798	0.013	0.0734
609	0.2983	0.0713	0.4626	0.0708	0.2772	0.0279	0.0251	0.0282	0.0483	0.1493	0.0359	0.0938	0.0402	0.0291	0.0643
610	0.0365	0.0054	0.0329	0.1014	0.0569	0.0039	0.0035	0.0031	0.0075	0.0202	0.1018	0.0539	0.0692	0.064	0.1324
611	0.0196	0.0387	0.0227	0.0334	0.0252	0.031	0.0171	0.0364	0.0047	0.0143	0.0142	0.0158	0.038	0.0103	0.0241
612	0.0041	0.0037	0.0042	0.0059	0.0048	0.0024	0.0024	0.0033	0.0026	0.0029	0.0135	0.022	0.0086	0.0094	0.0091
613	0.0058	0.0035	0.0065	0.0046	0.0056	0.0035	0.0029	0.0013	0.0031	0.0056	0.2119	0.1056	0.2685	0.1742	0.1645
614	0.1098	0.0772	0.1105	0.2975	0.1726	0.083	0.0428	0.0474	0.012	0.0332	0.045	0.0758	0.0856	0.1167	0.0778
615	0.0057	0.0061	0.0175	0.0066	0.0099	0.0027	0.0074	0.0362	0.0097	0.0373	0.0481	0.0222	0.0257	0.0297	0.0623
616	0.0046	0.0034	0.0055	0.0016	0.0039	0.0147	0.0038	0.0058	0.0034	0.0043	0.2953	0.5454	0.2846	0.4863	0.3042
617	0.0056	0.0035	0.005	0.0016	0.0041	0.0025	0.0028	0.0141	0.0033	0.0142	1.7516	1.0863	1.9757	0.6442	1.6876
618	0.0619	0.0857	0.1583	0.4735	0.2312	0.0607	0.0494	0.0214	0.0383	0.0731	0.0277	0.0382	0.0193	0.0544	0.0321
619	0.0772	0.1155	0.1742	0.3818	0.2111	0.0687	0.0639	0.0242	0.0061	0.0152	0.1728	0.457	0.0942	0.5309	0.1912
620	0.013	0.0069	0.0049	0.0084	0.0088	0.0055	0.0094	0.0172	0.0061	0.0247	0.0086	0.0256	0.0139	0.02	0.017
621	0.0038	0.0103	0.0166	0.0014	0.0073	0.0253	0.0085	0.0007	0.0058	0.01	0.07	0.0696	0.1713	0.0319	0.1129
622	0.037	0.0032	0.0051	0.0029	0.015	0.0259	0.0165	0.0138	0.0227	0.0228	0.1198	0.0157	0.0668	0.0126	0.0756
623	0.009	0.0299	0.0199	0.0347	0.0212	0.0123	0.0065	0.0193	0.0195	0.0104	0.0329	0.0138	0.0164	0.0084	0.0341
624	0.047	0.0823	0.1033	0.0913	0.0806	0.0458	0.0356	0.1046	0.0818	0.0969	0.1484	0.5075	0.1196	0.6752	0.233
625	0.2072	0.1832	0.2413	0.1269	0.1918	0.1132	0.0916	0.0182	0.0205	0.1092	0.1678	0.1153	0.1702	0.0703	0.1299
626	0.0661	0.0563	0.2069	0.0198	0.0976	0.0279	0.0309	0.0265	0.0159	0.0737	0.053	0.0258	0.0644	0.0176	0.0487
627	0.142	0.0419	0.1021	0.0666	0.1036	0.1709	0.102	0.0188	0.0162	0.2588	0.1853	0.0272	0.3197	0.0189	0.2015
628	0.0517	0.0674	0.0487	0.0611	0.0539	0.0224	0.0223	0.0408	0.0282	0.0345	0.0088	0.0372	0.0137	0.0092	0.0045
629	0.0153	0.0134	0.0152	0.0131	0.0145	0.0333	0.0233	0.0304	0.038	0.0151	0.0389	0.1431	0.0356	0.1143	0.0398
630	0.0049	0.0025	0.0044	0.003	0.0041	0.0025	0.0026	0.0018	0.0089	0.0019	0.0044	0.0033	0.0185	0.0028	0.0182
631	0.0412	0.022	0.0743	0.0294	0.0483	0.0096	0.0092	0.0074	0.033	0.034	0.0794	0.0703	0.081	0.03	0.0472
632	0.0039	0.0041	0.0053	0.0021	0.0038	0.0098	0.0059	0.0061	0.0165	0.0047	0.0032	0.0066	0.0025	0.0096	0.0034
633	0.0042	0.0054	0.0082	0.0034	0.0053	0.0149	0.0112	0.0048	0.0124	0.0063	0.0167	0.0524	0.024	0.0248	0.0191
634	0.0063	0.0058	0.0028	0.0025	0.0039	0.0232	0.0105	0.0046	0.0128	0.0044	0.0164	0.0208	0.0095	0.0486	0.012
635	0.0152	0.0202	0.0199	0.007	0.014	0.0152	0.0043	0.0062	0.0051	0.0082	0.0691	0.0211	0.0614	0.0167	0.0523
636	0.0128	0.0182	0.0156	0.0094	0.0126	0.0173	0.0086	0.0186	0.0055	0.0127	0.0233	0.0143	0.0252	0.0371	0.0151
637	0.0442	0.0326	0.0332	0.0164	0.0313	0.0128	0.012	0.006	0.0298	0.0248	0.036	0.036	0.0048	0.1754	0.0189
638	0.0073	0.0029	0.0065	0.0029	0.0056	0.0006	0.0017	0.0087	0.0032	0.0061	0.0054	0.0071	0.0059	0.0066	0.0024
639	0.0169	0.0307	0.0212	0.0169	0.0184	0.02	0.0094	0.0271	0.0135	0.014	0.0029	0.0024	0.0065	0.0024	0.0051
640	0.0158	0.0302	0.0315	0.0626	0.0366	0.0375	0.0236	0.0628	0.0347	0.0407	0.0042	0.0327	0.0261	0.0145	0.0256
641	0.0347	0.077	0.0523	0.0812	0.0561	0.0113	0.0207	0.0073	0.0245	0.0173	0.0034	0.0072	0.0093	0.0056	0.0082
642	0.0398	0.044	0.0237	0.0294	0.031	0.0114	0.0097	0.0269	0.0162	0.0102	0.0344	0.0572	0.0302	0.2863	0.0416
643	0.0232	0.0358	0.0053	0.0099	0.0128	0.0223	0.0147	0.01	0.0065	0.0093	0.2938	0.3719	0.204	0.2989	0.3148
644	0.0206	0.0374	0.0073	0.0088	0.0123	0.0109	0.0074	0.0162	0.0144	0.0086	0.0045	0.0027	0.0132	0.0025	0.0097
645	0.1111	0.1018	0.0566	0.0311	0.0662	0.0435	0.05	0.0503	0.063	0.0529	0.5929	0.1906	0.4862	0.0724	0.2368
646	0.0193	0.0352	0.0257	0.0444	0.0298	0.0192	0.0155	0.0262	0.0118	0.0121	0.0185	0.1103	0.0235	0.1222	0.0317
647	0.013	0.0279	0.0192	0.0201	0.0175	0.0189	0.014	0.0095	0.013	0.0076	0.0079	0.0028	0.0086	0.0034	0.014
648	0.0225	0.0223	0.0362	0.0265	0.0284	0.0512	0.0279	0.0321	0.0063	0.0176	0.0562	0.0375	0.0514	0.1074	0.051
649	0.0401	0.0216	0.0283	0.0261	0.0315	0.0188	0.0112	0.0521	0.0538	0.07	0.0283	0.0583	0.0341	0.0303	0.0273
650	0.0103	0.0193	0.0058	0.0235	0.0132	0.0248	0.0083	0.0162	0.0027	0.0067	0.0225	0.0387	0.0507	0.0269	0.0405
651	0.014	0.0163	0.0039	0.0184	0.0121	0.0229	0.0194	0.0199	0.0277	0.0096	0.2081	0.085	0.2267	0.0833	0.3316
652	0.023	0.0347	0.0122	0.0229	0.0194	0.0113	0.0097	0.0102	0.0135	0.0055	0.0222	0.0519	0.0208	0.0382	0.0316
653	0.026	0.0276	0.0126	0.0091	0.0159	0.0108	0.0073	0.0063	0.0182	0.0129	0.0231	0.0099	0.0225	0.0084	0.0239
654	0.0109	0.0093	0.0059	0.0062	0.0077	0.0515	0.0357	0.0136	0.0086	0.0082	0.0221	0.1147	0.0317	0.1128	0.0444
655	0.0257	0.0422	0.0912	0.0539	0.0569	0.0144	0.0177	0.0645	0.0325	0.0542	0.0382	0.0236	0.022	0.0324	0.0366
656	0.0617	0.0395	0.087	0.0143	0.0543	0.0269	0.0207	0.0171	0.0362	0.0439	0.0517	0.0242	0.0228	0.0226	0.042
657	0.1008	0.0408	0.0319	0.0693	0.0673	0.0207	0.0133	0.029	0.0141	0.0307	0.0256	0.0198	0.0527	0.018	0.0185
658	0.0438	0.033	0.3522	0.0086	0.1349	0.0275	0.0094	0.0273	0.0125	0.0397	0.0841	0.1702	0.0842	0.0293	0.0802
659	0.02	0.0163	0.0294	0.0081	0.0192	0.019	0.009	0.0147	0.0124	0.0057	0.0234	0.0221	0.015	0.2021	0.023
660	0.0409	0.0268	0.0396	0.0084	0.0296	0.0056	0.0067	0.0132	0.008	0.007	0.0342	0.1061	0.0215	0.1459	0.0215
661	0.015	0.0119	0.0221	0.0054	0.0142	0.0044	0.0036	0.0012	0.0143	0.0045	0.0456	0.12	0.0475	0.2047	0.0384
662	0.0186	0.1196	0.0404	0.0453	0.0348	0.0379	0.0163	0.0075	0.0143	0.0204	0.4507	0.1946	0.3724	0.5876	0.3464
663	0.0172	0.02	0.0217	0.0145	0.0178	0.0187	0.008	0.0087	0.0077	0.0059	0.0775	0.1413	0.0807	0.1152	0.1767
664	0.0075	0.0045	0.0189	0.0047	0.0103	0.0065	0.0032	0.0036	0.003	0.0041	0.0151	0.0518	0.0229	0.0605	0.0159
665	0.0179	0.0128	0.0636	0.005	0.0288	0.0079	0.004	0.002	0.0026	0.0047	0.0155	0.0338	0.0095	0.0258	0.0226
666	0.0088	0.0106	0.0023	0.0076	0.0062	0.0144	0.0123	0.007	0.0227	0.0365	0.0292	0.0114	0.0103	0.013	0.0278
667	0.0217	0.0243	0.0403	0.0166	0.0262	0.0133	0.0196	0.0164	0.0193	0.0361	0.0384	0.0389	0.089	0.051	0.056
668	0.0136	0.0632	0.0225	0.0177	0.018	0.0309	0.0293	0.0292	0.0429	0.0559	0.055	0.3515	0.0378	0.2877	0.1082
669	0.0184	0.0416	0.0366	0.0263	0.0271	0.0434	0.0218	0.0502	0.0157	0.0188	0.5351	0.8122	0.5939	0.861	0.6284
670	0.0162	0.0394	0.0231	0.0067	0.0153	0.0234	0.015	0.006	0.0174	0.0171	0.0531	0.1324	0.0341	0.1011	0.0857
671	0.2937	0.0938	0.2985	0.2603	0.2842	0.1078	0.0812	0.1853	0.2032	0.119	0.0165	0.0212	0.017	0.0216	0.0096
672	0.0398	0.0206	0.0212	0.0181	0.0263	0.0234	0.0177	0.012	0.0156	0.0103	0.0421	0.036	0.0541	0.016	0.0442
673	0.0139	0.021	0.0149	0.0106	0.0131	0.0235	0.0135	0.0333	0.0122	0.0269	0.0806	0.016	0.1145	0.0163	0.0832
674	0.0214	0.0096	0.0232	0.0217	0.0221	0.0985	0.086	0.0153	0.0338	0.0445	0.0033	0.0093	0.0067	0.007	0.0039
675	0.0098	0.019	0.0101	0.005	0.0083	0.0107	0.0132	0.0079	0.022	0.0055	0.0192	0.0094	0.012	0.0241	0.0184
676	0.0053	0.0045	0.0032	0.0081	0.0055	0.0091	0.0035	0.0035	0.002	0.0044	0.011	0.0153	0.006	0.0172	0.0074
677	0.075	0.0521	0.0438	0.0171	0.0453	0.022	0.0134	0.0113	0.0057	0.0143	0.0081	0.0452	0.0194	0.1315	0.0184
678	0.0177	0.072	0.0237	0.0178	0.0197	0.0317	0.011	0.0174	0.0044	0.0139	0.0038	0.0086	0.0063	0.0104	0.0051
679	0.0933	0.0189	0.0388	0.0699	0.0673	0.0979	0.0298	0.0061	0.0235	0.0338	0.0225	0.0393	0.0329	0.067	0.0327
680	0.0924	0.0797	0.0723	0.0935	0.0861	0.0171	0.0305	0.0757	0.0369	0.1545	0.0131	0.0299	0.034	0.0467	0.0232
681	0.2135	0.0969	0.0235	0.0292	0.0887	0.1857	0.2799	0.0518	0.0813	0.1076	0.0652	0.0398	0.039	0.0496	0.0738
682	0.0506	0.0266	0.0194	0.0429	0.0377	0.0257	0.0268	0.0337	0.0632	0.0219	0.0432	0.0635	0.0261	0.0752	0.0254
683	0.0261	0.0708	0.0458	0.3646	0.1455	0.0719	0.0586	0.0447	0.0666	0.0373	0.0034	0.0436	0.0092	0.0593	0.0043
684	0.053	0.0225	0.0104	0.0311	0.0315	0.0362	0.0097	0.0246	0.0156	0.0188	0.0479	0.0764	0.0518	0.0712	0.0508
685	0.0295	0.0692	0.0195	0.0624	0.0371	0.0281	0.0473	0.119	0.1556	0.2124	0.0084	0.0464	0.0133	0.0254	0.0166
686	0.0199	0.019	0.0667	0.0399	0.0422	0.0219	0.0197	0.0286	0.0295	0.0159	0.02	0.0643	0.0174	0.0766	0.0219
687	0.1497	0.0917	0.036	0.0872	0.0909	0.6385	1.2155	0.033	0.0833	1.2604	0.0321	0.0204	0.0422	0.0128	0.0413
688	1.1394	1.1986	0.71	0.348	0.7325	0.0436	0.0693	0.0169	0.0594	0.5295	0.0466	0.027	0.0552	0.066	0.0724
689	0.0213	0.0415	0.0536	0.0402	0.0384	0.1058	0.041	0.019	0.0363	0.1107	0.0033	0.0041	0.0035	0.0027	0.0046
690	0.063	0.04	0.0312	0.06	0.0514	0.018	0.0107	0.0048	0.0194	0.069	0.125	0.0765	0.2553	0.0228	0.1907
691	0.0027	0.0076	0.006	0.0167	0.0084	0.0055	0.0046	0.0027	0.0028	0.0055	0.015	0.031	0.0462	0.0676	0.0125
692	0.0053	0.0045	0.0056	0.0052	0.0054	0.0041	0.0034	0.002	0.0045	0.0056	0.5382	0.1578	0.2007	0.2441	0.1781
693	0.005	0.0054	0.0047	0.0107	0.0068	0.0083	0.0021	0.0018	0.0025	0.0043	0.0217	0.1256	0.0152	0.2487	0.0343
694	0.0283	0.1491	0.016	0.0224	0.0222	0.0372	0.0279	0.0197	0.0155	0.0165	0.0242	0.1698	0.0264	0.3316	0.0578
695	0.0179	0.0287	0.0044	0.0029	0.0084	0.0377	0.0168	0.0135	0.0143	0.0092	0.0231	0.1486	0.0343	0.0395	0.0239
696	0.0363	0.0279	0.0036	0.0074	0.0158	0.0162	0.0285	0.0232	0.0067	0.0285	0.0537	0.089	0.02	0.1079	0.0251
697	0.0213	0.0168	0.0411	0.0459	0.0361	0.015	0.0201	0.0084	0.0112	0.0297	0.0181	0.0047	0.0054	0.0088	0.0131
698	0.0243	0.0282	0.0051	0.0047	0.0114	0.0187	0.0169	0.0656	0.0147	0.0288	0.0309	0.0434	0.0271	0.0217	0.031
699	1.3669	0.3462	0.9027	1.2252	1.1649	0.3062	0.29	0.5168	0.1059	1.4306	0.055	0.2223	0.0257	0.3581	0.0317
700	0.0316	0.0279	0.0623	0.0445	0.0461	0.017	0.0139	0.032	0.0076	0.0315	0.9646	0.9549	1.1389	0.3943	0.8912
701	0.0063	0.0056	0.0131	0.0097	0.0097	0.0141	0.0217	0.0084	0.0103	0.0135	0.7553	0.5227	0.7882	0.9529	0.7171
702	0.1596	0.0368	0.0547	0.1611	0.1251	0.064	0.0319	0.0769	0.0137	0.087	0.0138	0.0119	0.0207	0.0145	0.018
703	0.0372	0.149	0.027	0.1054	0.0565	0.0293	0.02	0.0213	0.0138	0.2078	0.0287	0.0581	0.0265	0.0309	0.0272
704	0.01	0.0089	0.0033	0.0089	0.0074	0.0108	0.0021	0.0024	0.0025	0.0052	0.006	0.0068	0.0078	0.007	0.0081
705	0.0094	0.0036	0.005	0.0042	0.0062	0.0049	0.0062	0.0043	0.0039	0.0023	0.0373	0.0413	0.0398	0.0342	0.0376
706	0.0283	0.0851	0.0292	0.0236	0.027	0.0157	0.0075	0.007	0.019	0.029	0.1205	0.1375	0.1316	0.1802	0.092
707	0.0656	0.0478	0.0322	0.0317	0.0432	0.0347	0.0153	0.0311	0.0163	0.019	0.0169	0.016	0.0056	0.0138	0.0205
708	0.1049	0.0228	0.0375	0.0412	0.0612	0.0573	0.0226	0.0175	0.0273	0.1133	0.04	0.0096	0.0266	0.0121	0.0245
709	0.0511	0.0205	0.0071	0.0116	0.0233	0.0748	0.018	0.0142	0.0164	0.1102	0.0438	0.0456	0.0278	0.0549	0.0502
710	0.0979	0.1593	0.0378	0.3162	0.1506	0.0434	0.0489	0.1265	0.1753	0.1428	0.0201	0.0191	0.0132	0.0104	0.0288
711	0.0224	0.0242	0.0131	0.0271	0.0208	0.0116	0.0195	0.0349	0.0679	0.0443	0.0021	0.0096	0.0068	0.0071	0.0063
712	0.0374	0.0615	0.0179	0.0418	0.0323	0.0323	0.017	0.0159	0.0167	0.024	0.0182	0.2746	0.0531	0.2121	0.0245
713	0.055	0.1309	0.0395	0.0627	0.0524	0.0151	0.007	0.0288	0.061	0.0534	0.0177	0.0133	0.0152	0.0118	0.0268
714	0.0212	0.0266	0.0336	0.0156	0.0235	0.0119	0.0198	0.0326	0.0364	0.0371	0.4325	0.2907	0.2732	0.3902	0.519
715	0.0346	0.0354	0.0147	0.0231	0.0241	0.0169	0.03	0.0242	0.0201	0.0244	0.0439	0.0903	0.0248	0.0757	0.0384
716	0.0413	0.0241	0.0258	0.0163	0.0278	0.0339	0.0197	0.0148	0.0163	0.014	0.0377	0.0435	0.029	0.012	0.0328
717	0.1994	0.2134	0.122	0.0904	0.1373	0.085	0.1797	0.0807	0.0717	0.092	0.5156	0.0873	0.7561	0.0801	0.457
718	0.0235	0.0099	0.0128	0.0073	0.0145	0.0181	0.0181	0.0016	0.0058	0.0043	0.0189	0.0034	0.0081	0.0072	0.0116
719	0.0263	0.0125	0.01	0.0199	0.0187	0.017	0.0155	0.0128	0.0042	0.0099	0.0069	0.0152	0.0051	0.0273	0.0025
720	0.0196	0.0239	0.0235	0.0197	0.021	0.0463	0.0154	0.0138	0.0138	0.0153	0.114	0.3309	0.1131	0.4346	0.1362
721	0.02	0.0175	0.0238	0.0167	0.0202	0.0843	0.1924	0.0255	0.0163	0.0233	0.0307	0.0386	0.0226	0.0684	0.0141
722	0.1408	0.1629	0.0294	0.0659	0.0787	0.031	0.0294	0.0347	0.0321	0.041	0.0234	0.0604	0.0216	0.1263	0.0273
723	0.0268	0.0266	0.0224	0.0214	0.0236	0.0474	0.016	0.0216	0.0313	0.0171	0.072	0.0333	0.1333	0.0127	0.0826
724	0.0074	0.005	0.0022	0.0051	0.0049	0.0076	0.0055	0.0027	0.0055	0.0031	0.0315	0.0778	0.0248	0.114	0.0342
725	0.0461	0.1291	0.0375	0.1652	0.0829	0.0466	0.0267	0.0545	0.0395	0.0752	0.1025	0.1383	0.0914	0.1871	0.0819
726	0.027	0.0668	0.0308	0.0413	0.033	0.0309	0.0175	0.0218	0.0285	0.0287	0.0272	0.1151	0.0325	0.1951	0.0284
727	0.2478	0.1528	1.2103	0.2097	0.556	0.5718	1.3332	0.3842	0.3376	0.5757	0.0114	0.0279	0.0077	0.0266	0.0251
728	0.0358	0.0155	0.0559	0.0216	0.0378	0.0291	0.0233	0.0449	0.0156	0.0187	0.0321	0.072	0.0453	0.0275	0.0563
729	0.0403	0.1635	0.1601	0.0315	0.0773	0.0492	0.1013	0.0226	0.0226	0.0404	0.0434	0.0158	0.0128	0.014	0.0372
730	0.0068	0.0577	0.0239	0.0048	0.0118	0.0808	0.1348	0.0098	0.0189	0.0187	0.1121	0.198	0.0719	0.2266	0.113
731	0.6131	0.9598	0.0863	0.0947	0.2647	0.0498	0.0953	0.0622	0.0217	0.0383	0.1176	0.2457	0.1082	0.2569	0.1253
732	0.0995	0.0967	0.0219	0.0155	0.0456	0.0329	0.0242	0.0123	0.0306	0.0113	0.0346	0.1647	0.0345	0.1182	0.0349
733	0.0075	0.0378	0.0275	0.0225	0.0191	0.015	0.0121	0.0039	0.0114	0.0076	0.019	0.0096	0.0247	0.0131	0.0294
734	0.0989	0.1695	0.0479	0.0145	0.0538	0.0396	0.0779	0.0166	0.0172	0.017	0.0463	0.0464	0.0486	0.0803	0.0302
735	0.0182	0.0461	0.0228	0.0175	0.0195	0.028	0.0225	0.0223	0.0256	0.0105	0.1795	0.0446	0.1341	0.0378	0.2439
736	0.1503	0.1181	0.0324	0.0724	0.085	0.1917	0.1545	0.0292	0.0519	0.2878	0.2545	0.6989	0.313	0.6111	0.3199
737	0.209	0.0465	0.0439	0.0229	0.0919	0.0555	0.0595	0.0352	0.0104	0.0278	0.0079	0.0035	0.039	0.0155	0.008
738	0.2564	0.44	0.322	0.0968	0.2251	0.0828	0.1365	0.0235	0.048	0.1394	0.027	0.0595	0.0119	0.0527	0.0157
739	0.0073	0.0271	0.008	0.012	0.0091	0.019	0.0134	0.0099	0.0083	0.0107	0.1556	0.0311	0.2251	0.0184	0.2199
740	0.0082	0.0463	0.0036	0.011	0.0076	0.0225	0.088	0.0054	0.0101	0.007	0.0227	0.0577	0.0527	0.0977	0.0691
741	0.0044	0.0211	0.0051	0.0081	0.0058	0.0181	0.0293	0.0089	0.0132	0.0092	0.0688	0.0738	0.0883	0.2216	0.1255
742	0.0554	0.0713	0.0408	0.0635	0.0532	0.0389	0.0495	0.0195	0.0446	0.0458	0.0444	0.1386	0.0365	0.173	0.0321
743	0.0131	0.0276	0.0145	0.0267	0.0181	0.0214	0.0369	0.0113	0.0127	0.0222	0.0619	0.1441	0.0406	0.1937	0.065
744	0.0317	0.0334	0.0888	0.0124	0.0443	0.0215	0.0328	0.0146	0.0084	0.0298	0.3411	0.2102	0.3952	0.2816	0.3897
745	0.0249	0.0436	0.0259	0.0163	0.0224	0.0225	0.0317	0.013	0.054	0.0277	0.0126	0.0374	0.0653	0.049	0.0647
746	0.0851	0.1792	0.0693	0.0868	0.0804	0.0186	0.0298	0.0431	0.0309	0.0591	0.0171	0.0095	0.007	0.0068	0.0073
747	0.0159	0.0089	0.0066	0.0107	0.0111	0.0039	0.0035	0.0029	0.0042	0.0048	0.0034	0.0095	0.0085	0.0137	0.0078
748	0.0082	0.0079	0.006	0.0242	0.0128	0.0048	0.0047	0.0024	0.0052	0.0039	0.1357	0.262	0.0718	0.7232	0.1298
749	0.3208	0.3552	0.3227	0.0876	0.2437	0.4286	0.388	0.0171	0.0239	0.17	0.0017	0.0179	0.0087	0.0435	0.0066
750	0.0128	0.0153	0.0106	0.0066	0.01	0.03	0.0176	0.008	0.0123	0.0219	0.042	0.0797	0.0505	0.0794	0.0483
751	0.0967	0.0661	0.1854	0.1696	0.1506	0.0489	0.0807	0.0529	0.017	0.1972	0.0326	0.114	0.0605	0.1786	0.0385
752	0.0909	0.0881	0.0613	0.0391	0.0638	0.083	0.0553	0.0175	0.0215	0.0552	0.0207	0.0272	0.0205	0.0272	0.025
753	0.8836	2.1575	0.4544	1.4006	0.9129	1.7306	2.6028	2.2342	1.1192	2.536	0.0031	0.008	0.0135	0.0017	0.0079
754	0.188	0.263	0.1161	0.1833	0.1625	0.1153	0.2075	0.1418	0.1069	0.1073	0.0048	0.1038	0.0088	0.2329	0.0079
755	0.0723	0.1219	0.0551	0.0502	0.0592	0.0305	0.0516	0.0315	0.0303	0.0198	0.0272	0.113	0.0689	0.0671	0.0498
756	0.0063	0.0086	0.005	0.0163	0.0092	0.0171	0.0193	0.0156	0.0118	0.0131	0.0651	0.1665	0.0845	0.3167	0.0669
757	0.0466	0.0868	0.046	0.0362	0.0429	0.0309	0.0595	0.0108	0.0099	0.019	0.0033	0.0104	0.0042	0.0071	0.0074
758	0.0202	0.0095	0.0464	0.0113	0.026	0.0327	0.0343	0.0096	0.0134	0.016	0.1022	0.1667	0.0673	0.0834	0.1414
759	0.0113	0.0145	0.0259	0.0141	0.0171	0.0455	0.0286	0.0143	0.022	0.0156	0.0174	0.0937	0.0239	0.04	0.0297
760	0.0365	0.0215	0.0167	0.0775	0.0436	0.0537	0.1021	0.0449	0.0782	0.0702	0.005	0.0233	0.009	0.0098	0.0131
761	0.0082	0.0119	0.0082	0.0131	0.0098	0.0478	0.0954	0.015	0.0206	0.0288	0.2927	0.078	0.1056	0.1207	0.1245
762	0.0074	0.0101	0.0099	0.0159	0.0111	0.0507	0.0582	0.0109	0.0153	0.0136	0.0715	0.6592	0.1122	0.8336	0.1341
763	0.0519	0.0613	0.0226	0.1797	0.0847	0.129	0.297	0.1792	0.2043	0.3639	0.0546	0.0443	0.0711	0.0549	0.0624
764	0.0798	0.0948	0.0088	0.0093	0.0326	0.0113	0.0232	0.0036	0.005	0.0052	0.0232	0.037	0.0288	0.0257	0.0332
765	0.104	0.1425	0.0897	0.0143	0.0693	0.1115	0.1847	0.0251	0.0188	0.0217	0.0837	0.1335	0.2198	0.1032	0.0905
766	0.0245	0.0378	0.0159	0.0118	0.0174	0.0397	0.0375	0.0378	0.0162	0.0219	0.0259	0.0166	0.0154	0.0216	0.0219
767	0.0062	0.0063	0.0025	0.0047	0.0045	0.006	0.0134	0.0024	0.0044	0.0049	0.0339	0.0527	0.0265	0.0105	0.0479
768	0.0273	0.0304	0.0349	0.0181	0.0268	0.0361	0.0281	0.0279	0.0394	0.0528	0.0079	0.0206	0.0116	0.0338	0.0088
769	0.0358	0.0447	0.0255	0.0225	0.0279	0.038	0.0831	0.0182	0.014	0.0152	0.1519	0.0733	0.0657	0.1189	0.0547
770	0.0303	0.0354	0.0353	0.0176	0.0277	0.0322	0.101	0.0314	0.0205	0.0164	0.0458	0.0333	0.0565	0.028	0.019
771	0.0264	0.1342	0.0216	0.0031	0.017	0.0116	0.0238	0.0029	0.0028	0.0022	0.0131	0.0783	0.0056	0.0167	0.0073
772	0.0152	0.069	0.0156	0.0119	0.0143	0.0224	0.0327	0.0096	0.0087	0.0162	0.005	0.0237	0.0094	0.0112	0.0083
773	0.0421	0.3897	0.0548	0.0643	0.0538	0.2604	0.7914	0.1089	0.0921	0.1144	0.1661	0.257	0.1112	0.2001	0.2355
774	0.0208	0.0383	0.0178	0.0137	0.0175	0.102	0.1736	0.023	0.0177	0.0183	0.0407	0.0305	0.024	0.0116	0.0697
775	0.0574	0.0574	0.0179	0.0288	0.0347	0.1017	0.2124	0.0349	0.0133	0.0303	0.0035	0.0018	0.0108	0.0043	0.008
776	0.264	0.1446	0.047	0.0306	0.1139	0.0912	0.1429	0.0557	0.0312	0.0932	0.051	0.0523	0.0502	0.0663	0.0252
777	0.0901	0.0652	0.0378	0.0224	0.0501	0.0399	0.0258	0.0273	0.0089	0.0239	0.0113	0.047	0.0096	0.0196	0.0145
778	0.0485	0.0383	0.0236	0.0625	0.0448	0.0219	0.0224	0.0467	0.0558	0.0377	0.0528	0.0116	0.0387	0.0128	0.0583
779	0.4303	0.941	0.2398	0.6452	0.4384	0.2896	0.4012	0.1583	0.0984	0.1117	0.1404	0.2547	0.1277	0.2789	0.2474
780	0.0147	0.0285	0.0302	0.0277	0.0242	0.0395	0.0266	0.0566	0.023	0.0284	0.0926	0.0711	0.095	0.0567	0.0907
781	0.0471	0.0685	0.0272	0.0239	0.0327	0.222	0.2668	0.0397	0.0299	0.0863	0.2541	1.5238	0.2691	0.764	0.3403
782	0.1734	0.2563	0.1434	0.0957	0.1375	0.1329	0.2679	0.1037	0.0988	0.1332	0.3142	0.3066	0.4524	0.0472	0.1798
783	0.1905	0.0853	0.1529	0.0582	0.1339	0.1102	0.1332	0.0898	0.0738	0.111	0.0486	0.0468	0.0293	0.0225	0.031
784	0.1455	0.2987	0.068	0.0822	0.0986	0.256	0.4306	0.1043	0.0955	0.1194	0.0174	0.0684	0.0088	0.0586	0.0231
785	0.0107	0.0133	0.0057	0.005	0.0071	0.0049	0.0111	0.0026	0.0023	0.0077	0.8643	0.5951	0.546	0.0414	1.5094
786	0.0117	0.009	0.0046	0.0066	0.0077	0.0041	0.0373	0.0046	0.0137	0.004	0.052	0.0555	0.0435	0.1006	0.0679
787	0.099	0.0929	0.1378	0.0693	0.102	0.0973	0.1535	0.1194	0.1354	0.1228	0.0163	0.0243	0.0273	0.0327	0.017
788	0.0223	0.0048	0.0035	0.0044	0.0101	0.0148	0.0108	0.0049	0.0029	0.0045	0.7612	0.3083	0.7708	0.2769	0.8758
789	0.0092	0.0105	0.0119	0.0038	0.0083	0.0096	0.0209	0.0048	0.0035	0.0063	0.0364	0.0217	0.0214	0.0203	0.0206
790	0.0115	0.0102	0.0062	0.0122	0.01	0.0398	0.048	0.0192	0.019	0.0291	0.0469	0.0719	0.0175	0.2385	0.0199
791	1.3149	1.0101	0.8489	0.6887	0.9508	0.2542	0.7449	0.1067	0.0769	0.3529	0.0067	0.0239	0.0105	0.0126	0.0438
792	0.0094	0.0092	0.0085	0.0069	0.0083	0.0536	0.0745	0.019	0.0186	0.0231	0.0439	0.0692	0.0396	0.0566	0.0525
793	0.1847	0.324	0.2133	0.1367	0.1783	0.0586	0.1221	0.0153	0.022	0.0385	0.0455	0.0998	0.026	0.1485	0.0435
794	0.0779	0.0701	0.0587	0.0307	0.0558	0.0437	0.0847	0.0095	0.0222	0.0158	0.023	0.0348	0.0131	0.0259	0.0135
795	0.0069	0.0129	0.0065	0.0495	0.021	0.0556	0.0827	0.0364	0.0234	0.0226	0.0316	0.061	0.0231	0.069	0.0586
796	0.4314	0.4408	0.1369	0.321	0.2965	0.2008	0.3882	0.1563	0.1572	0.2019	0.0053	0.0237	0.0057	0.0231	0.0034
797	0.0209	0.0095	0.0112	0.0086	0.0136	0.0088	0.0083	0.003	0.0036	0.0031	0.0318	0.0229	0.083	0.0453	0.0482
798	0.3104	0.3966	0.1807	0.2037	0.2316	0.297	0.4046	0.1506	0.26	0.2565	0.333	0.9721	0.1233	1.1499	0.4076
799	0.5068	0.2448	0.4919	0.6495	0.5494	0.1648	0.1447	0.2854	0.049	0.2378	0.0178	0.0508	0.0097	0.0415	0.015
800	0.1118	0.1035	0.0761	0.0737	0.0872	0.1502	0.2463	0.0679	0.0609	0.062	0.0728	0.1333	0.1028	0.2697	0.0917
801	0.0191	0.0487	0.0135	0.0207	0.0178	0.0495	0.0609	0.056	0.0361	0.0342	0.0391	0.0343	0.0282	0.03	0.0221
802	0.1158	0.1123	0.0593	0.1171	0.0974	0.0839	0.2621	0.0373	0.0236	0.0797	0.1011	0.2463	0.0403	0.2296	0.0855
803	0.136	0.1196	0.0861	0.0951	0.1057	0.0411	0.0653	0.0239	0.0392	0.1909	0.0618	0.0477	0.0243	0.2215	0.0269
804	0.7475	0.7399	0.465	0.1772	0.4632	0.511	0.941	0.0289	0.0512	0.1783	0.4246	0.2367	0.2386	0.1335	0.1956
805	0.0129	0.0173	0.0588	0.0092	0.027	0.0647	0.2469	0.0147	0.0085	0.0177	0.0627	0.1857	0.1029	0.2047	0.1268
806	0.0472	0.0809	0.055	0.0935	0.0652	0.0883	0.1333	0.0645	0.024	0.0431	0.7668	0.977	0.8915	1.2372	0.9776
807	0.2183	0.2588	0.1241	0.043	0.1285	0.066	0.1452	0.0821	0.083	0.0945	0.0505	0.0603	0.0421	0.0437	0.0829
808	0.0241	0.0497	0.0118	0.0147	0.0169	0.0774	0.1992	0.0413	0.039	0.0257	0.0203	0.0108	0.0225	0.0118	0.0355
809	0.1188	0.1037	0.1084	0.0475	0.0916	0.5181	0.7882	0.052	0.052	0.0545	0.033	0.0359	0.0761	0.0168	0.0608
810	0.9373	0.8071	0.7532	0.5571	0.7492	0.6951	0.814	0.6518	0.3841	0.7909	0.0325	0.0468	0.0561	0.0258	0.0723
811	0.0095	0.0106	0.0087	0.0067	0.0083	0.0291	0.0122	0.0099	0.0077	0.0078	0.0379	0.0229	0.0291	0.0339	0.0364
812	0.0445	0.0474	0.0697	0.0311	0.0484	0.1496	0.1478	0.0491	0.0512	0.0501	0.0233	0.0377	0.016	0.0141	0.0168
813	0.0558	0.1494	0.0515	0.0362	0.0478	0.073	0.0822	0.0472	0.0479	0.06	0.0869	0.1309	0.0615	0.2564	0.1152
814	0.8203	0.9262	0.5464	0.3972	0.588	0.7128	0.5601	0.8495	0.4406	0.9685	0.0437	0.0829	0.0367	0.0927	0.0239
815	0.2888	0.2179	0.2349	0.0664	0.1967	0.212	0.2375	0.1139	0.056	0.1359	0.0488	0.0592	0.0366	0.0477	0.0823
816	0.0383	0.0407	0.0431	0.0268	0.0361	0.0938	0.0227	0.0215	0.0116	0.0213	0.0298	0.0178	0.0227	0.0147	0.0156
817	0.1035	0.1259	0.0522	0.1238	0.0931	0.1909	0.228	0.0456	0.0739	0.0994	0.0043	0.0546	0.0061	0.1005	0.0114
818	0.1222	0.1553	0.155	0.225	0.1674	0.0628	0.0577	0.0475	0.0711	0.0352	0.0096	0.0628	0.0104	0.2525	0.0238
819	0.0729	0.0612	0.0855	0.0311	0.0632	0.0511	0.047	0.0513	0.0499	0.055	0.0194	0.02	0.0399	0.0337	0.034
820	0.0698	0.1077	0.0686	0.0319	0.0568	0.0436	0.055	0.0355	0.0202	0.0213	0.0513	0.1234	0.0346	0.0448	0.0229
821	0.1679	0.1026	0.1719	0.157	0.1656	0.128	0.1001	0.0482	0.0178	0.0687	0.1085	0.1201	0.1286	0.0603	0.1372
822	0.0179	0.0109	0.0098	0.0156	0.0144	0.0442	0.0381	0.0281	0.0131	0.0322	0.0109	0.0095	0.0052	0.0062	0.0048
823	0.1845	0.1752	0.0766	0.048	0.103	0.2125	0.1258	0.0888	0.0466	0.1365	0.007	0.0129	0.0084	0.0093	0.0061
824	0.0886	0.074	0.0645	0.043	0.0654	0.1207	0.0671	0.0427	0.0445	0.055	0.4875	0.5279	0.3919	0.8209	0.5515
825	0.1072	0.0596	0.047	0.0351	0.0631	0.1027	0.053	0.0352	0.0472	0.0359	0.1104	0.1098	0.0999	0.0794	0.1099
826	0.0832	0.0916	0.0755	0.0249	0.0612	0.0819	0.0639	0.0613	0.0205	0.0314	0.0156	0.0414	0.0194	0.0374	0.0095
827	0.074	0.0764	0.0567	0.026	0.0522	0.0852	0.0645	0.0275	0.0197	0.0495	0.1606	0.1952	0.31	0.1039	0.1707
828	0.0775	0.1423	0.0544	0.0411	0.0577	0.1156	0.0954	0.0565	0.041	0.059	0.1455	0.106	0.0696	0.1593	0.1285
829	0.1987	0.1711	0.052	0.0651	0.1053	0.2948	0.0889	0.0536	0.0235	0.0392	0.0181	0.01	0.0206	0.0116	0.0216
830	0.0367	0.1257	0.0785	0.0157	0.0436	0.2341	0.153	0.073	0.0169	0.0215	0.0769	0.1279	0.0585	0.0817	0.0328
831	0.1235	0.3081	0.0458	0.0301	0.0665	0.1354	0.3792	0.0914	0.0489	0.0632	0.1089	0.0583	0.0885	0.076	0.0869
832	0.0113	0.0341	0.0051	0.0021	0.0061	0.0247	0.0592	0.0187	0.0175	0.0165	0.0426	0.0161	0.0463	0.0106	0.0247
833	0.0164	0.016	0.0122	0.0079	0.0122	0.0104	0.0149	0.0395	0.0283	0.0141	0.0601	0.1106	0.0365	0.0333	0.0449
834	0.0428	0.0455	0.0183	0.039	0.0334	0.0126	0.0217	0.0534	0.0351	0.0511	0.0354	0.046	0.0197	0.1695	0.045
835	0.0144	0.0481	0.039	0.013	0.0221	0.0038	0.0075	0.026	0.0376	0.0338	0.0283	0.1059	0.0216	0.2314	0.0412
836	0.0169	0.0208	0.0206	0.0939	0.0438	0.0276	0.0245	0.0117	0.0192	0.0161	0.0456	0.0465	0.0225	0.023	0.0207
837	0.0325	0.0401	0.0293	0.0627	0.0415	0.0463	0.043	0.0139	0.0153	0.0166	0.0177	0.0742	0.0152	0.0603	0.0246
838	0.0309	0.0317	0.0381	0.0278	0.0323	0.026	0.0219	0.0131	0.031	0.0249	0.1664	0.3029	0.2411	0.304	0.2989
839	0.0506	0.0134	0.0226	0.0136	0.0289	0.0167	0.0112	0.036	0.0393	0.0447	0.0149	0.0411	0.0116	0.0234	0.0132
840	0.0274	0.031	0.031	0.0618	0.04	0.0287	0.0374	0.0834	0.1222	0.1678	0.284	0.6121	0.1354	0.6905	0.3021
841	0.0818	0.0662	0.1665	0.0448	0.0977	0.0801	0.0906	0.0513	0.0436	0.0314	0.0023	0.0075	0.0063	0.0041	0.0063
842	0.1074	0.0819	0.074	0.0253	0.0689	0.1495	0.0875	0.0387	0.0069	0.0358	0.0054	0.0256	0.0061	0.03	0.0137
843	0.0776	0.0869	0.0339	0.0277	0.0464	0.0533	0.0289	0.0145	0.0058	0.0203	0.0071	0.0448	0.0083	0.0142	0.0167
844	0.0302	0.0696	0.044	0.0214	0.0319	0.0231	0.0215	0.0394	0.0268	0.0171	0.0379	0.0271	0.0515	0.0264	0.0229
845	0.057	0.0805	0.0735	0.0146	0.0484	0.0065	0.008	0.0112	0.0119	0.0048	0.0039	0.0028	0.0032	0.0025	0.0171
846	0.0129	0.0282	0.0213	0.0129	0.0157	0.0477	0.0547	0.0079	0.0069	0.006	0.127	0.1677	0.0843	0.1229	0.155
847	0.01	0.0181	0.0063	0.0055	0.0073	0.0258	0.0189	0.0086	0.0055	0.0093	2.886	0.5485	2.436	0.1389	1.5039
848	0.0138	0.0141	0.0064	0.0057	0.0086	0.0052	0.1485	0.0058	0.0074	0.005	0.0125	0.0315	0.0235	0.0214	0.0319
849	0.0601	0.0228	0.0448	0.0216	0.0422	0.032	0.0264	0.016	0.0118	0.0089	0.0172	0.0556	0.0152	0.0485	0.0142
850	0.0118	0.0141	0.0617	0.006	0.0265	0.0037	0.0053	0.01	0.0249	0.0172	0.0027	0.0128	0.0044	0.0162	0.0046
851	0.0011	0.006	0.0026	0.004	0.0025	0.0012	0.0023	0.0085	0.016	0.0047	0.0499	0.0434	0.0506	0.0514	0.0366
852	0.0222	0.0316	0.029	0.0246	0.0253	0.0162	0.0183	0.031	0.0527	0.0498	0.3762	0.3349	0.4434	0.0384	0.4073
853	0.0103	0.0188	0.0176	0.017	0.015	0.0281	0.0211	0.0092	0.0372	0.0252	0.0041	0.0021	0.0074	0.0026	0.0036
854	0.0125	0.0284	0.0077	0.0145	0.0116	0.0954	0.0318	0.06	0.0508	0.0449	0.0391	0.0783	0.0375	0.1888	0.0369
855	0.0269	0.0606	0.0303	0.0241	0.0271	0.0412	0.0082	0.0073	0.0125	0.0184	0.0226	0.0258	0.0232	0.0424	0.0538
856	0.0368	0.0421	0.0387	0.0411	0.0388	0.0494	0.053	0.0613	0.0529	0.0603	0.0224	0.0229	0.0093	0.0234	0.015
857	0.0692	0.0497	0.0132	0.032	0.0381	0.0361	0.0487	0.0478	0.0245	0.0239	2.524	0.4431	2.5672	0.2752	1.5327
858	0.023	0.0552	0.0161	0.0284	0.0225	0.0531	0.063	0.0082	0.0088	0.0128	0.2171	0.6088	0.1064	0.5493	0.164
859	0.0248	0.0358	0.129	0.0394	0.0644	0.0035	0.0044	0.0131	0.0093	0.0069	0.1107	0.0596	0.1029	0.0412	0.1333
860	0.0519	0.113	0.023	0.0338	0.0362	0.1262	0.4348	0.0293	0.0067	0.0208	1.7264	0.3445	1.4891	0.0865	0.9779
861	0.0396	0.0408	0.0306	0.0556	0.0419	0.1063	0.044	0.022	0.0264	0.0208	0.0941	0.0349	0.1218	0.0116	0.0494
862	0.0926	0.1301	0.0672	0.0509	0.0702	0.0591	0.1517	0.0411	0.0261	0.0209	0.3252	0.3069	0.2639	0.2836	0.2662
863	0.0288	0.0439	0.0211	0.0269	0.0256	0.0053	0.0064	0.014	0.0166	0.0089	0.1479	0.0426	0.0288	0.0474	0.1263
864	0.0236	0.0198	0.0142	0.0106	0.0161	0.0048	0.0071	0.0088	0.0104	0.0112	0.2782	0.7957	0.2283	1.1513	0.4363
865	0.0135	0.0318	0.0156	0.0217	0.0169	0.0045	0.0073	0.007	0.0108	0.0062	0.003	0.0033	0.0063	0.0034	0.0055
866	0.0216	0.0224	0.0186	0.0194	0.0198	0.0059	0.0095	0.0091	0.0077	0.0083	0.0266	0.0169	0.0322	0.0179	0.0156
867	0.0173	0.03	0.0174	0.0172	0.0173	0.0041	0.0133	0.0108	0.0075	0.0112	0.0966	0.0252	0.086	0.0117	0.039
868	0.0081	0.0114	0.0104	0.1321	0.0502	0.0054	0.0143	0.0085	0.0082	0.0077	0.0618	0.0757	0.0307	0.1188	0.0255
869	0.0498	0.0366	0.0204	0.0117	0.0273	0.031	0.0162	0.0223	0.0403	0.0089	0.0111	0.0125	0.0146	0.0063	0.0184
870	0.0138	0.0157	0.0059	0.125	0.0482	0.0051	0.0115	0.0075	0.0029	0.006	8.1985	4.2608	10.3875	5.317	5.8445
871	0.0191	0.0061	0.0082	0.0075	0.0116	0.0056	0.0107	0.0071	0.0037	0.004	0.0117	0.0084	0.0112	0.0096	0.0148
872	0.0816	0.0273	0.0813	0.0096	0.0575	0.0047	0.0058	0.0402	0.0215	0.023	0.0149	0.0343	0.0225	0.0317	0.0321
873	0.1242	0.1139	0.0975	0.1378	0.1198	0.0568	0.0668	0.0186	0.0085	0.0091	0.0137	0.0304	0.0104	0.0546	0.0094
874	0.1187	0.1069	0.0955	0.3886	0.2009	0.0349	0.0879	0.0075	0.0109	0.0055	0.0093	0.0098	0.013	0.0118	0.0191
875	0.1737	0.1297	0.1601	0.0817	0.1385	0.0471	0.0682	0.0461	0.0387	0.0187	0.0505	0.2192	0.05	0.3574	0.047
876	0.1918	0.1419	0.1827	0.0357	0.1367	0.1629	0.0331	0.0354	0.0223	0.0154	0.0247	0.0277	0.0456	0.023	0.0328
877	0.0911	0.1046	0.0619	0.0116	0.0549	0.0752	0.0639	0.0167	0.0154	0.0247	0.0157	0.0112	0.0265	0.0114	0.0171
878	0.0336	0.0278	0.0606	0.0628	0.0523	0.0592	0.2901	0.0229	0.0231	0.0205	0.0019	0.0058	0.0044	0.0029	0.0029
879	0.0185	0.0249	0.0237	0.046	0.0294	0.0627	0.0295	0.0185	0.0277	0.0356	0.0314	0.076	0.0199	0.1255	0.0232
880	0.0548	0.0712	0.0677	0.025	0.0492	0.0478	0.039	0.0286	0.0204	0.012	0.0068	0.0034	0.006	0.0029	0.0045
881	0.0378	0.0489	0.0253	0.0164	0.0265	0.0285	0.0808	0.0206	0.034	0.0291	0.0926	0.0302	0.0761	0.0613	0.0625
882	0.1259	0.1617	0.0362	0.0162	0.0594	0.0866	0.1072	0.0149	0.0189	0.0077	0.1046	0.1493	0.1536	0.0741	0.1461
883	0.0997	0.0809	0.0507	0.0258	0.0588	0.0496	0.0431	0.0102	0.0223	0.0116	0.0205	0.053	0.0093	0.1501	0.0192
884	0.022	0.0355	0.0203	0.0073	0.0166	0.0541	0.0685	0.0079	0.0117	0.006	0.1047	0.1475	0.0967	0.0841	0.1105
885	0.0608	0.0672	0.0317	0.0133	0.0353	0.0376	0.0225	0.0186	0.0087	0.0216	0.0021	0.0137	0.0211	0.0118	0.008
886	0.0339	0.0914	0.0315	0.0157	0.027	0.0336	0.0271	0.0083	0.0117	0.0125	0.0038	0.0044	0.0035	0.0054	0.0033
887	0.0525	0.0571	0.0445	0.0157	0.0375	0.0293	0.0376	0.0147	0.0163	0.0289	0.0087	0.1239	0.0649	0.144	0.0572
888	0.0635	0.0768	0.0445	0.0223	0.0434	0.0248	0.0451	0.0145	0.0186	0.0188	0.0065	0.0375	0.0065	0.0184	0.0144
889	0.2135	0.0443	0.0163	0.0226	0.0841	0.0661	0.0438	0.0137	0.0219	0.0054	0.0262	0.1044	0.0185	0.0884	0.0353
890	0.0962	0.0587	0.1595	0.0381	0.0979	0.2121	0.1	0.0129	0.036	0.1303	0.1901	0.1962	0.1587	0.2595	0.1381
891	0.0476	0.0107	0.1053	0.0097	0.0542	0.055	0.0424	0.0115	0.0116	0.088	0.1455	0.1476	0.1107	0.2053	0.1097
892	0.0187	0.118	0.0214	0.0271	0.0224	0.0307	0.0346	0.0363	0.0204	0.0372	0.1415	0.1187	0.218	0.1214	0.1271
893	0.0943	0.1765	0.0521	0.0929	0.0798	0.0293	0.0977	0.0191	0.0239	0.0394	0.1991	0.1943	0.2765	0.1521	0.1929
894	0.0703	0.0311	0.0416	0.03	0.0473	0.0279	0.0239	0.0478	0.0416	0.0445	0.1441	0.1703	0.1311	0.1416	0.13
895	0.2268	0.1453	0.0476	0.0782	0.1175	0.0336	0.0232	0.0718	0.0344	0.0561	0.2231	0.3268	0.2453	0.1476	0.1782
896	0.0537	0.0726	0.0568	0.0128	0.0411	0.0241	0.0632	0.0179	0.0277	0.0161	0.1474	0.1537	0.1726	0.1568	0.1128
897	0.0201	0.0275	0.0079	0.0069	0.0116	0.008	0.01	0.0035	0.0036	0.0027	0.1148	0.1201	0.1275	0.1079	0.1069
898	0.0219	0.0166	0.0272	0.0093	0.0195	0.0216	0.0527	0.0225	0.0103	0.0112	0.1189	0.1219	0.1166	0.1272	0.1093
